# Supplementary material for: Vascular plant community composition from the campos rupestres of the Itacolomi State Park, Brazil
Source: Biodivers Data J. 2015 Feb 27;(3):e4507. doi: 10.3897/BDJ.3.e4507 (PMC4355493; doi:10.3897/BDJ.3.e4507)
Supplement: Supplementary material 1 — Lagoa Seca [file biodiversity_data_journal-3-e4507-s001.zip › camporupestre-15plot-survey-sampling-itacolomi-Lagoa076-checklist/distribution.txt]

id	locationID	locality	countryCode	occurrenceStatus	establishmentMeans	eventDate	source	occurrenceRemarks
taxonIdLagoaSeca01	PlotLagoas01_La20La43325Lo43Lo49195	Itacolomi State Park, Lagoa Seca, MG, Brazil	BR	present	native	2008-10-21T09:26Z	http://dx.doi.org/10.5539/enrr.v2n3p129	taxonIdLagoaSeca01_PlotLagoas01/decimalLatitude/-20.43325/decimalLongitude/-43.49195
taxonIdLagoaSeca03	PlotLagoas01_La20La43325Lo43Lo49195	Itacolomi State Park, Lagoa Seca, MG, Brazil	BR	present	native	2008-10-21T09:26Z	http://dx.doi.org/10.5539/enrr.v2n3p138	taxonIdLagoaSeca03_PlotLagoas01/decimalLatitude/-20.43325/decimalLongitude/-43.49195
taxonIdLagoaSeca04	PlotLagoas01_La20La43325Lo43Lo49195	Itacolomi State Park, Lagoa Seca, MG, Brazil	BR	present	native	2008-10-21T09:26Z	http://dx.doi.org/10.5539/enrr.v2n3p157	taxonIdLagoaSeca04_PlotLagoas01/decimalLatitude/-20.43325/decimalLongitude/-43.49195
taxonIdLagoaSeca06	PlotLagoas01_La20La43325Lo43Lo49195	Itacolomi State Park, Lagoa Seca, MG, Brazil	BR	present	native	2008-10-21T09:26Z	http://dx.doi.org/10.5539/enrr.v2n3p173	taxonIdLagoaSeca06_PlotLagoas01/decimalLatitude/-20.43325/decimalLongitude/-43.49195
taxonIdLagoaSeca08	PlotLagoas01_La20La43325Lo43Lo49195	Itacolomi State Park, Lagoa Seca, MG, Brazil	BR	present	native	2008-10-21T09:26Z	http://dx.doi.org/10.5539/enrr.v2n3p180	taxonIdLagoaSeca08_PlotLagoas01/decimalLatitude/-20.43325/decimalLongitude/-43.49195
taxonIdLagoaSeca10	PlotLagoas01_La20La43325Lo43Lo49195	Itacolomi State Park, Lagoa Seca, MG, Brazil	BR	present	native	2008-10-21T09:26Z	http://dx.doi.org/10.5539/enrr.v2n3p188	taxonIdLagoaSeca10_PlotLagoas01/decimalLatitude/-20.43325/decimalLongitude/-43.49195
taxonIdLagoaSeca15	PlotLagoas01_La20La43325Lo43Lo49195	Itacolomi State Park, Lagoa Seca, MG, Brazil	BR	present	native	2008-10-21T09:26Z	http://dx.doi.org/10.5539/enrr.v2n3p205	taxonIdLagoaSeca15_PlotLagoas01/decimalLatitude/-20.43325/decimalLongitude/-43.49195
taxonIdLagoaSeca17	PlotLagoas01_La20La43325Lo43Lo49195	Itacolomi State Park, Lagoa Seca, MG, Brazil	BR	present	native	2008-10-21T09:26Z	http://dx.doi.org/10.5539/enrr.v2n3p216	taxonIdLagoaSeca17_PlotLagoas01/decimalLatitude/-20.43325/decimalLongitude/-43.49195
taxonIdLagoaSeca18	PlotLagoas01_La20La43325Lo43Lo49195	Itacolomi State Park, Lagoa Seca, MG, Brazil	BR	present	native	2008-10-21T09:26Z	http://dx.doi.org/10.5539/enrr.v2n3p227	taxonIdLagoaSeca18_PlotLagoas01/decimalLatitude/-20.43325/decimalLongitude/-43.49195
taxonIdLagoaSeca25	PlotLagoas01_La20La43325Lo43Lo49195	Itacolomi State Park, Lagoa Seca, MG, Brazil	BR	present	native	2008-10-21T09:26Z	http://dx.doi.org/10.5539/enrr.v2n3p234	taxonIdLagoaSeca25_PlotLagoas01/decimalLatitude/-20.43325/decimalLongitude/-43.49195
taxonIdLagoaSeca32	PlotLagoas01_La20La43325Lo43Lo49195	Itacolomi State Park, Lagoa Seca, MG, Brazil	BR	present	native	2008-10-21T09:26Z	http://dx.doi.org/10.5539/enrr.v2n3p258	taxonIdLagoaSeca32_PlotLagoas01/decimalLatitude/-20.43325/decimalLongitude/-43.49195
taxonIdLagoaSeca33	PlotLagoas01_La20La43325Lo43Lo49195	Itacolomi State Park, Lagoa Seca, MG, Brazil	BR	present	native	2008-10-21T09:26Z	http://dx.doi.org/10.5539/enrr.v2n3p273	taxonIdLagoaSeca33_PlotLagoas01/decimalLatitude/-20.43325/decimalLongitude/-43.49195
taxonIdLagoaSeca34	PlotLagoas01_La20La43325Lo43Lo49195	Itacolomi State Park, Lagoa Seca, MG, Brazil	BR	present	native	2008-10-21T09:26Z	http://dx.doi.org/10.5539/enrr.v2n3p278	taxonIdLagoaSeca34_PlotLagoas01/decimalLatitude/-20.43325/decimalLongitude/-43.49195
taxonIdLagoaSeca35	PlotLagoas01_La20La43325Lo43Lo49195	Itacolomi State Park, Lagoa Seca, MG, Brazil	BR	present	native	2008-10-21T09:26Z	http://dx.doi.org/10.5539/enrr.v2n3p287	taxonIdLagoaSeca35_PlotLagoas01/decimalLatitude/-20.43325/decimalLongitude/-43.49195
taxonIdLagoaSeca36	PlotLagoas01_La20La43325Lo43Lo49195	Itacolomi State Park, Lagoa Seca, MG, Brazil	BR	present	native	2008-10-21T09:26Z	http://dx.doi.org/10.5539/enrr.v2n3p292	taxonIdLagoaSeca36_PlotLagoas01/decimalLatitude/-20.43325/decimalLongitude/-43.49195
taxonIdLagoaSeca37	PlotLagoas01_La20La43325Lo43Lo49195	Itacolomi State Park, Lagoa Seca, MG, Brazil	BR	present	native	2008-10-21T09:26Z	http://dx.doi.org/10.5539/enrr.v2n3p307	taxonIdLagoaSeca37_PlotLagoas01/decimalLatitude/-20.43325/decimalLongitude/-43.49195
taxonIdLagoaSeca39	PlotLagoas01_La20La43325Lo43Lo49195	Itacolomi State Park, Lagoa Seca, MG, Brazil	BR	present	native	2008-10-21T09:26Z	http://dx.doi.org/10.5539/enrr.v2n3p317	taxonIdLagoaSeca39_PlotLagoas01/decimalLatitude/-20.43325/decimalLongitude/-43.49195
taxonIdLagoaSeca40	PlotLagoas01_La20La43325Lo43Lo49195	Itacolomi State Park, Lagoa Seca, MG, Brazil	BR	present	native	2008-10-21T09:26Z	http://dx.doi.org/10.5539/enrr.v2n3p324	taxonIdLagoaSeca40_PlotLagoas01/decimalLatitude/-20.43325/decimalLongitude/-43.49195
taxonIdLagoaSeca41	PlotLagoas01_La20La43325Lo43Lo49195	Itacolomi State Park, Lagoa Seca, MG, Brazil	BR	present	native	2008-10-21T09:26Z	http://dx.doi.org/10.5539/enrr.v2n3p335	taxonIdLagoaSeca41_PlotLagoas01/decimalLatitude/-20.43325/decimalLongitude/-43.49195
taxonIdLagoaSeca48	PlotLagoas01_La20La43325Lo43Lo49195	Itacolomi State Park, Lagoa Seca, MG, Brazil	BR	present	native	2008-10-21T09:26Z	http://dx.doi.org/10.5539/enrr.v2n3p344	taxonIdLagoaSeca48_PlotLagoas01/decimalLatitude/-20.43325/decimalLongitude/-43.49195
taxonIdLagoaSeca56	PlotLagoas01_La20La43325Lo43Lo49195	Itacolomi State Park, Lagoa Seca, MG, Brazil	BR	present	native	2008-10-21T09:26Z	http://dx.doi.org/10.5539/enrr.v2n3p353	taxonIdLagoaSeca56_PlotLagoas01/decimalLatitude/-20.43325/decimalLongitude/-43.49195
taxonIdLagoaSeca58	PlotLagoas01_La20La43325Lo43Lo49195	Itacolomi State Park, Lagoa Seca, MG, Brazil	BR	present	native	2008-10-21T09:26Z	http://dx.doi.org/10.5539/enrr.v2n3p363	taxonIdLagoaSeca58_PlotLagoas01/decimalLatitude/-20.43325/decimalLongitude/-43.49195
taxonIdLagoaSeca59	PlotLagoas01_La20La43325Lo43Lo49195	Itacolomi State Park, Lagoa Seca, MG, Brazil	BR	present	native	2008-10-21T09:26Z	http://dx.doi.org/10.5539/enrr.v2n3p375	taxonIdLagoaSeca59_PlotLagoas01/decimalLatitude/-20.43325/decimalLongitude/-43.49195
taxonIdLagoaSeca60	PlotLagoas01_La20La43325Lo43Lo49195	Itacolomi State Park, Lagoa Seca, MG, Brazil	BR	present	native	2008-10-21T09:26Z	http://dx.doi.org/10.5539/enrr.v2n3p386	taxonIdLagoaSeca60_PlotLagoas01/decimalLatitude/-20.43325/decimalLongitude/-43.49195
taxonIdLagoaSeca62	PlotLagoas01_La20La43325Lo43Lo49195	Itacolomi State Park, Lagoa Seca, MG, Brazil	BR	present	native	2008-10-21T09:26Z	http://dx.doi.org/10.5539/enrr.v2n3p391	taxonIdLagoaSeca62_PlotLagoas01/decimalLatitude/-20.43325/decimalLongitude/-43.49195
taxonIdLagoaSeca66	PlotLagoas01_La20La43325Lo43Lo49195	Itacolomi State Park, Lagoa Seca, MG, Brazil	BR	present	native	2008-10-21T09:26Z	http://dx.doi.org/10.5539/enrr.v2n3p402	taxonIdLagoaSeca66_PlotLagoas01/decimalLatitude/-20.43325/decimalLongitude/-43.49195
taxonIdLagoaSeca72	PlotLagoas01_La20La43325Lo43Lo49195	Itacolomi State Park, Lagoa Seca, MG, Brazil	BR	present	native	2008-10-21T09:26Z	http://dx.doi.org/10.5539/enrr.v2n3p416	taxonIdLagoaSeca72_PlotLagoas01/decimalLatitude/-20.43325/decimalLongitude/-43.49195
taxonIdLagoaSeca73	PlotLagoas01_La20La43325Lo43Lo49195	Itacolomi State Park, Lagoa Seca, MG, Brazil	BR	present	native	2008-10-21T09:26Z	http://dx.doi.org/10.5539/enrr.v2n3p431	taxonIdLagoaSeca73_PlotLagoas01/decimalLatitude/-20.43325/decimalLongitude/-43.49195
taxonIdLagoaSeca74	PlotLagoas01_La20La43325Lo43Lo49195	Itacolomi State Park, Lagoa Seca, MG, Brazil	BR	present	native	2008-10-21T09:26Z	http://dx.doi.org/10.5539/enrr.v2n3p443	taxonIdLagoaSeca74_PlotLagoas01/decimalLatitude/-20.43325/decimalLongitude/-43.49195
taxonIdLagoaSeca75	PlotLagoas01_La20La43325Lo43Lo49195	Itacolomi State Park, Lagoa Seca, MG, Brazil	BR	present	native	2008-10-21T09:26Z	http://dx.doi.org/10.5539/enrr.v2n3p446	taxonIdLagoaSeca75_PlotLagoas01/decimalLatitude/-20.43325/decimalLongitude/-43.49195
taxonIdLagoaSeca04	PlotLagoas02_La20La43311Lo43Lo49181	Itacolomi State Park, Lagoa Seca, MG, Brazil	BR	present	native	2008-10-21T09:26Z	http://dx.doi.org/10.5539/enrr.v2n3p458	taxonIdLagoaSeca04_PlotLagoas02/decimalLatitude/-20.43311/decimalLongitude/-43.49181
taxonIdLagoaSeca13	PlotLagoas02_La20La43311Lo43Lo49181	Itacolomi State Park, Lagoa Seca, MG, Brazil	BR	present	native	2008-10-21T09:26Z	http://dx.doi.org/10.5539/enrr.v2n3p463	taxonIdLagoaSeca13_PlotLagoas02/decimalLatitude/-20.43311/decimalLongitude/-43.49181
taxonIdLagoaSeca15	PlotLagoas02_La20La43311Lo43Lo49181	Itacolomi State Park, Lagoa Seca, MG, Brazil	BR	present	native	2008-10-21T09:26Z	http://dx.doi.org/10.5539/enrr.v2n3p482	taxonIdLagoaSeca15_PlotLagoas02/decimalLatitude/-20.43311/decimalLongitude/-43.49181
taxonIdLagoaSeca16	PlotLagoas02_La20La43311Lo43Lo49181	Itacolomi State Park, Lagoa Seca, MG, Brazil	BR	present	native	2008-10-21T09:26Z	http://dx.doi.org/10.5539/enrr.v2n3p493	taxonIdLagoaSeca16_PlotLagoas02/decimalLatitude/-20.43311/decimalLongitude/-43.49181
taxonIdLagoaSeca20	PlotLagoas02_La20La43311Lo43Lo49181	Itacolomi State Park, Lagoa Seca, MG, Brazil	BR	present	native	2008-10-21T09:26Z	http://dx.doi.org/10.5539/enrr.v2n3p504	taxonIdLagoaSeca20_PlotLagoas02/decimalLatitude/-20.43311/decimalLongitude/-43.49181
taxonIdLagoaSeca25	PlotLagoas02_La20La43311Lo43Lo49181	Itacolomi State Park, Lagoa Seca, MG, Brazil	BR	present	native	2008-10-21T09:26Z	http://dx.doi.org/10.5539/enrr.v2n3p509	taxonIdLagoaSeca25_PlotLagoas02/decimalLatitude/-20.43311/decimalLongitude/-43.49181
taxonIdLagoaSeca29	PlotLagoas02_La20La43311Lo43Lo49181	Itacolomi State Park, Lagoa Seca, MG, Brazil	BR	present	native	2008-10-21T09:26Z	http://dx.doi.org/10.5539/enrr.v2n3p513	taxonIdLagoaSeca29_PlotLagoas02/decimalLatitude/-20.43311/decimalLongitude/-43.49181
taxonIdLagoaSeca32	PlotLagoas02_La20La43311Lo43Lo49181	Itacolomi State Park, Lagoa Seca, MG, Brazil	BR	present	native	2008-10-21T09:26Z	http://dx.doi.org/10.5539/enrr.v2n3p518	taxonIdLagoaSeca32_PlotLagoas02/decimalLatitude/-20.43311/decimalLongitude/-43.49181
taxonIdLagoaSeca33	PlotLagoas02_La20La43311Lo43Lo49181	Itacolomi State Park, Lagoa Seca, MG, Brazil	BR	present	native	2008-10-21T09:26Z	http://dx.doi.org/10.5539/enrr.v2n3p521	taxonIdLagoaSeca33_PlotLagoas02/decimalLatitude/-20.43311/decimalLongitude/-43.49181
taxonIdLagoaSeca35	PlotLagoas02_La20La43311Lo43Lo49181	Itacolomi State Park, Lagoa Seca, MG, Brazil	BR	present	native	2008-10-21T09:26Z	http://dx.doi.org/10.5539/enrr.v2n3p529	taxonIdLagoaSeca35_PlotLagoas02/decimalLatitude/-20.43311/decimalLongitude/-43.49181
taxonIdLagoaSeca36	PlotLagoas02_La20La43311Lo43Lo49181	Itacolomi State Park, Lagoa Seca, MG, Brazil	BR	present	native	2008-10-21T09:26Z	http://dx.doi.org/10.5539/enrr.v2n3p534	taxonIdLagoaSeca36_PlotLagoas02/decimalLatitude/-20.43311/decimalLongitude/-43.49181
taxonIdLagoaSeca37	PlotLagoas02_La20La43311Lo43Lo49181	Itacolomi State Park, Lagoa Seca, MG, Brazil	BR	present	native	2008-10-21T09:26Z	http://dx.doi.org/10.5539/enrr.v2n3p548	taxonIdLagoaSeca37_PlotLagoas02/decimalLatitude/-20.43311/decimalLongitude/-43.49181
taxonIdLagoaSeca40	PlotLagoas02_La20La43311Lo43Lo49181	Itacolomi State Park, Lagoa Seca, MG, Brazil	BR	present	native	2008-10-21T09:26Z	http://dx.doi.org/10.5539/enrr.v2n3p560	taxonIdLagoaSeca40_PlotLagoas02/decimalLatitude/-20.43311/decimalLongitude/-43.49181
taxonIdLagoaSeca41	PlotLagoas02_La20La43311Lo43Lo49181	Itacolomi State Park, Lagoa Seca, MG, Brazil	BR	present	native	2008-10-21T09:26Z	http://dx.doi.org/10.5539/enrr.v2n3p122	taxonIdLagoaSeca41_PlotLagoas02/decimalLatitude/-20.43311/decimalLongitude/-43.49181
taxonIdLagoaSeca50	PlotLagoas02_La20La43311Lo43Lo49181	Itacolomi State Park, Lagoa Seca, MG, Brazil	BR	present	native	2008-10-21T09:26Z	http://dx.doi.org/10.5539/enrr.v2n3p130	taxonIdLagoaSeca50_PlotLagoas02/decimalLatitude/-20.43311/decimalLongitude/-43.49181
taxonIdLagoaSeca55	PlotLagoas02_La20La43311Lo43Lo49181	Itacolomi State Park, Lagoa Seca, MG, Brazil	BR	present	native	2008-10-21T09:26Z	http://dx.doi.org/10.5539/enrr.v2n3p145	taxonIdLagoaSeca55_PlotLagoas02/decimalLatitude/-20.43311/decimalLongitude/-43.49181
taxonIdLagoaSeca57	PlotLagoas02_La20La43311Lo43Lo49181	Itacolomi State Park, Lagoa Seca, MG, Brazil	BR	present	native	2008-10-21T09:26Z	http://dx.doi.org/10.5539/enrr.v2n3p146	taxonIdLagoaSeca57_PlotLagoas02/decimalLatitude/-20.43311/decimalLongitude/-43.49181
taxonIdLagoaSeca58	PlotLagoas02_La20La43311Lo43Lo49181	Itacolomi State Park, Lagoa Seca, MG, Brazil	BR	present	native	2008-10-21T09:26Z	http://dx.doi.org/10.5539/enrr.v2n3p158	taxonIdLagoaSeca58_PlotLagoas02/decimalLatitude/-20.43311/decimalLongitude/-43.49181
taxonIdLagoaSeca59	PlotLagoas02_La20La43311Lo43Lo49181	Itacolomi State Park, Lagoa Seca, MG, Brazil	BR	present	native	2008-10-21T09:26Z	http://dx.doi.org/10.5539/enrr.v2n3p181	taxonIdLagoaSeca59_PlotLagoas02/decimalLatitude/-20.43311/decimalLongitude/-43.49181
taxonIdLagoaSeca60	PlotLagoas02_La20La43311Lo43Lo49181	Itacolomi State Park, Lagoa Seca, MG, Brazil	BR	present	native	2008-10-21T09:26Z	http://dx.doi.org/10.5539/enrr.v2n3p189	taxonIdLagoaSeca60_PlotLagoas02/decimalLatitude/-20.43311/decimalLongitude/-43.49181
taxonIdLagoaSeca62	PlotLagoas02_La20La43311Lo43Lo49181	Itacolomi State Park, Lagoa Seca, MG, Brazil	BR	present	native	2008-10-21T09:26Z	http://dx.doi.org/10.5539/enrr.v2n3p198	taxonIdLagoaSeca62_PlotLagoas02/decimalLatitude/-20.43311/decimalLongitude/-43.49181
taxonIdLagoaSeca63	PlotLagoas02_La20La43311Lo43Lo49181	Itacolomi State Park, Lagoa Seca, MG, Brazil	BR	present	native	2008-10-21T09:26Z	http://dx.doi.org/10.5539/enrr.v2n3p215	taxonIdLagoaSeca63_PlotLagoas02/decimalLatitude/-20.43311/decimalLongitude/-43.49181
taxonIdLagoaSeca66	PlotLagoas02_La20La43311Lo43Lo49181	Itacolomi State Park, Lagoa Seca, MG, Brazil	BR	present	native	2008-10-21T09:26Z	http://dx.doi.org/10.5539/enrr.v2n3p217	taxonIdLagoaSeca66_PlotLagoas02/decimalLatitude/-20.43311/decimalLongitude/-43.49181
taxonIdLagoaSeca74	PlotLagoas02_La20La43311Lo43Lo49181	Itacolomi State Park, Lagoa Seca, MG, Brazil	BR	present	native	2008-10-21T09:26Z	http://dx.doi.org/10.5539/enrr.v2n3p228	taxonIdLagoaSeca74_PlotLagoas02/decimalLatitude/-20.43311/decimalLongitude/-43.49181
taxonIdLagoaSeca75	PlotLagoas02_La20La43311Lo43Lo49181	Itacolomi State Park, Lagoa Seca, MG, Brazil	BR	present	native	2008-10-21T09:26Z	http://dx.doi.org/10.5539/enrr.v2n3p259	taxonIdLagoaSeca75_PlotLagoas02/decimalLatitude/-20.43311/decimalLongitude/-43.49181
taxonIdLagoaSeca04	PlotLagoas03_La20La43298Lo43Lo49165	Itacolomi State Park, Lagoa Seca, MG, Brazil	BR	present	native	2008-10-21T09:26Z	http://dx.doi.org/10.5539/enrr.v2n3p279	taxonIdLagoaSeca04_PlotLagoas03/decimalLatitude/-20.43298/decimalLongitude/-43.49165
taxonIdLagoaSeca13	PlotLagoas03_La20La43298Lo43Lo49165	Itacolomi State Park, Lagoa Seca, MG, Brazil	BR	present	native	2008-10-21T09:26Z	http://dx.doi.org/10.5539/enrr.v2n3p288	taxonIdLagoaSeca13_PlotLagoas03/decimalLatitude/-20.43298/decimalLongitude/-43.49165
taxonIdLagoaSeca15	PlotLagoas03_La20La43298Lo43Lo49165	Itacolomi State Park, Lagoa Seca, MG, Brazil	BR	present	native	2008-10-21T09:26Z	http://dx.doi.org/10.5539/enrr.v2n3p293	taxonIdLagoaSeca15_PlotLagoas03/decimalLatitude/-20.43298/decimalLongitude/-43.49165
taxonIdLagoaSeca16	PlotLagoas03_La20La43298Lo43Lo49165	Itacolomi State Park, Lagoa Seca, MG, Brazil	BR	present	native	2008-10-21T09:26Z	http://dx.doi.org/10.5539/enrr.v2n3p301	taxonIdLagoaSeca16_PlotLagoas03/decimalLatitude/-20.43298/decimalLongitude/-43.49165
taxonIdLagoaSeca20	PlotLagoas03_La20La43298Lo43Lo49165	Itacolomi State Park, Lagoa Seca, MG, Brazil	BR	present	native	2008-10-21T09:26Z	http://dx.doi.org/10.5539/enrr.v2n3p318	taxonIdLagoaSeca20_PlotLagoas03/decimalLatitude/-20.43298/decimalLongitude/-43.49165
taxonIdLagoaSeca25	PlotLagoas03_La20La43298Lo43Lo49165	Itacolomi State Park, Lagoa Seca, MG, Brazil	BR	present	native	2008-10-21T09:26Z	http://dx.doi.org/10.5539/enrr.v2n3p325	taxonIdLagoaSeca25_PlotLagoas03/decimalLatitude/-20.43298/decimalLongitude/-43.49165
taxonIdLagoaSeca26	PlotLagoas03_La20La43298Lo43Lo49165	Itacolomi State Park, Lagoa Seca, MG, Brazil	BR	present	native	2008-10-21T09:26Z	http://dx.doi.org/10.5539/enrr.v2n3p354	taxonIdLagoaSeca26_PlotLagoas03/decimalLatitude/-20.43298/decimalLongitude/-43.49165
taxonIdLagoaSeca29	PlotLagoas03_La20La43298Lo43Lo49165	Itacolomi State Park, Lagoa Seca, MG, Brazil	BR	present	native	2008-10-21T09:26Z	http://dx.doi.org/10.5539/enrr.v2n3p364	taxonIdLagoaSeca29_PlotLagoas03/decimalLatitude/-20.43298/decimalLongitude/-43.49165
taxonIdLagoaSeca32	PlotLagoas03_La20La43298Lo43Lo49165	Itacolomi State Park, Lagoa Seca, MG, Brazil	BR	present	native	2008-10-21T09:26Z	http://dx.doi.org/10.5539/enrr.v2n3p377	taxonIdLagoaSeca32_PlotLagoas03/decimalLatitude/-20.43298/decimalLongitude/-43.49165
taxonIdLagoaSeca33	PlotLagoas03_La20La43298Lo43Lo49165	Itacolomi State Park, Lagoa Seca, MG, Brazil	BR	present	native	2008-10-21T09:26Z	http://dx.doi.org/10.5539/enrr.v2n3p387	taxonIdLagoaSeca33_PlotLagoas03/decimalLatitude/-20.43298/decimalLongitude/-43.49165
taxonIdLagoaSeca35	PlotLagoas03_La20La43298Lo43Lo49165	Itacolomi State Park, Lagoa Seca, MG, Brazil	BR	present	native	2008-10-21T09:26Z	http://dx.doi.org/10.5539/enrr.v2n3p392	taxonIdLagoaSeca35_PlotLagoas03/decimalLatitude/-20.43298/decimalLongitude/-43.49165
taxonIdLagoaSeca37	PlotLagoas03_La20La43298Lo43Lo49165	Itacolomi State Park, Lagoa Seca, MG, Brazil	BR	present	native	2008-10-21T09:26Z	http://dx.doi.org/10.5539/enrr.v2n3p403	taxonIdLagoaSeca37_PlotLagoas03/decimalLatitude/-20.43298/decimalLongitude/-43.49165
taxonIdLagoaSeca38	PlotLagoas03_La20La43298Lo43Lo49165	Itacolomi State Park, Lagoa Seca, MG, Brazil	BR	present	native	2008-10-21T09:26Z	http://dx.doi.org/10.5539/enrr.v2n3p417	taxonIdLagoaSeca38_PlotLagoas03/decimalLatitude/-20.43298/decimalLongitude/-43.49165
taxonIdLagoaSeca50	PlotLagoas03_La20La43298Lo43Lo49165	Itacolomi State Park, Lagoa Seca, MG, Brazil	BR	present	native	2008-10-21T09:26Z	http://dx.doi.org/10.5539/enrr.v2n3p432	taxonIdLagoaSeca50_PlotLagoas03/decimalLatitude/-20.43298/decimalLongitude/-43.49165
taxonIdLagoaSeca55	PlotLagoas03_La20La43298Lo43Lo49165	Itacolomi State Park, Lagoa Seca, MG, Brazil	BR	present	native	2008-10-21T09:26Z	http://dx.doi.org/10.5539/enrr.v2n3p447	taxonIdLagoaSeca55_PlotLagoas03/decimalLatitude/-20.43298/decimalLongitude/-43.49165
taxonIdLagoaSeca57	PlotLagoas03_La20La43298Lo43Lo49165	Itacolomi State Park, Lagoa Seca, MG, Brazil	BR	present	native	2008-10-21T09:26Z	http://dx.doi.org/10.5539/enrr.v2n3p464	taxonIdLagoaSeca57_PlotLagoas03/decimalLatitude/-20.43298/decimalLongitude/-43.49165
taxonIdLagoaSeca58	PlotLagoas03_La20La43298Lo43Lo49165	Itacolomi State Park, Lagoa Seca, MG, Brazil	BR	present	native	2008-10-21T09:26Z	http://dx.doi.org/10.5539/enrr.v2n3p483	taxonIdLagoaSeca58_PlotLagoas03/decimalLatitude/-20.43298/decimalLongitude/-43.49165
taxonIdLagoaSeca59	PlotLagoas03_La20La43298Lo43Lo49165	Itacolomi State Park, Lagoa Seca, MG, Brazil	BR	present	native	2008-10-21T09:26Z	http://dx.doi.org/10.5539/enrr.v2n3p494	taxonIdLagoaSeca59_PlotLagoas03/decimalLatitude/-20.43298/decimalLongitude/-43.49165
taxonIdLagoaSeca60	PlotLagoas03_La20La43298Lo43Lo49165	Itacolomi State Park, Lagoa Seca, MG, Brazil	BR	present	native	2008-10-21T09:26Z	http://dx.doi.org/10.5539/enrr.v2n3p505	taxonIdLagoaSeca60_PlotLagoas03/decimalLatitude/-20.43298/decimalLongitude/-43.49165
taxonIdLagoaSeca62	PlotLagoas03_La20La43298Lo43Lo49165	Itacolomi State Park, Lagoa Seca, MG, Brazil	BR	present	native	2008-10-21T09:26Z	http://dx.doi.org/10.5539/enrr.v2n3p535	taxonIdLagoaSeca62_PlotLagoas03/decimalLatitude/-20.43298/decimalLongitude/-43.49165
taxonIdLagoaSeca63	PlotLagoas03_La20La43298Lo43Lo49165	Itacolomi State Park, Lagoa Seca, MG, Brazil	BR	present	native	2008-10-21T09:26Z	http://dx.doi.org/10.5539/enrr.v2n3p561	taxonIdLagoaSeca63_PlotLagoas03/decimalLatitude/-20.43298/decimalLongitude/-43.49165
taxonIdLagoaSeca66	PlotLagoas03_La20La43298Lo43Lo49165	Itacolomi State Park, Lagoa Seca, MG, Brazil	BR	present	native	2008-10-21T09:26Z	http://dx.doi.org/10.5539/enrr.v2n3p589	taxonIdLagoaSeca66_PlotLagoas03/decimalLatitude/-20.43298/decimalLongitude/-43.49165
taxonIdLagoaSeca74	PlotLagoas03_La20La43298Lo43Lo49165	Itacolomi State Park, Lagoa Seca, MG, Brazil	BR	present	native	2008-10-21T09:26Z	http://dx.doi.org/10.5539/enrr.v2n3p125	taxonIdLagoaSeca74_PlotLagoas03/decimalLatitude/-20.43298/decimalLongitude/-43.49165
taxonIdLagoaSeca75	PlotLagoas03_La20La43298Lo43Lo49165	Itacolomi State Park, Lagoa Seca, MG, Brazil	BR	present	native	2008-10-21T09:26Z	http://dx.doi.org/10.5539/enrr.v2n3p131	taxonIdLagoaSeca75_PlotLagoas03/decimalLatitude/-20.43298/decimalLongitude/-43.49165
taxonIdLagoaSeca19	PlotLagoas04_La20La43286Lo43Lo49151	Itacolomi State Park, Lagoa Seca, MG, Brazil	BR	present	native	2008-10-21T09:26Z	http://dx.doi.org/10.5539/enrr.v2n3p139	taxonIdLagoaSeca19_PlotLagoas04/decimalLatitude/-20.43286/decimalLongitude/-43.49151
taxonIdLagoaSeca20	PlotLagoas04_La20La43286Lo43Lo49151	Itacolomi State Park, Lagoa Seca, MG, Brazil	BR	present	native	2008-10-21T09:26Z	http://dx.doi.org/10.5539/enrr.v2n3p147	taxonIdLagoaSeca20_PlotLagoas04/decimalLatitude/-20.43286/decimalLongitude/-43.49151
taxonIdLagoaSeca24	PlotLagoas04_La20La43286Lo43Lo49151	Itacolomi State Park, Lagoa Seca, MG, Brazil	BR	present	native	2008-10-21T09:26Z	http://dx.doi.org/10.5539/enrr.v2n3p159	taxonIdLagoaSeca24_PlotLagoas04/decimalLatitude/-20.43286/decimalLongitude/-43.49151
taxonIdLagoaSeca25	PlotLagoas04_La20La43286Lo43Lo49151	Itacolomi State Park, Lagoa Seca, MG, Brazil	BR	present	native	2008-10-21T09:26Z	http://dx.doi.org/10.5539/enrr.v2n3p170	taxonIdLagoaSeca25_PlotLagoas04/decimalLatitude/-20.43286/decimalLongitude/-43.49151
taxonIdLagoaSeca29	PlotLagoas04_La20La43286Lo43Lo49151	Itacolomi State Park, Lagoa Seca, MG, Brazil	BR	present	native	2008-10-21T09:26Z	http://dx.doi.org/10.5539/enrr.v2n3p174	taxonIdLagoaSeca29_PlotLagoas04/decimalLatitude/-20.43286/decimalLongitude/-43.49151
taxonIdLagoaSeca32	PlotLagoas04_La20La43286Lo43Lo49151	Itacolomi State Park, Lagoa Seca, MG, Brazil	BR	present	native	2008-10-21T09:26Z	http://dx.doi.org/10.5539/enrr.v2n3p182	taxonIdLagoaSeca32_PlotLagoas04/decimalLatitude/-20.43286/decimalLongitude/-43.49151
taxonIdLagoaSeca55	PlotLagoas04_La20La43286Lo43Lo49151	Itacolomi State Park, Lagoa Seca, MG, Brazil	BR	present	native	2008-10-21T09:26Z	http://dx.doi.org/10.5539/enrr.v2n3p190	taxonIdLagoaSeca55_PlotLagoas04/decimalLatitude/-20.43286/decimalLongitude/-43.49151
taxonIdLagoaSeca57	PlotLagoas04_La20La43286Lo43Lo49151	Itacolomi State Park, Lagoa Seca, MG, Brazil	BR	present	native	2008-10-21T09:26Z	http://dx.doi.org/10.5539/enrr.v2n3p206	taxonIdLagoaSeca57_PlotLagoas04/decimalLatitude/-20.43286/decimalLongitude/-43.49151
taxonIdLagoaSeca58	PlotLagoas04_La20La43286Lo43Lo49151	Itacolomi State Park, Lagoa Seca, MG, Brazil	BR	present	native	2008-10-21T09:26Z	http://dx.doi.org/10.5539/enrr.v2n3p218	taxonIdLagoaSeca58_PlotLagoas04/decimalLatitude/-20.43286/decimalLongitude/-43.49151
taxonIdLagoaSeca60	PlotLagoas04_La20La43286Lo43Lo49151	Itacolomi State Park, Lagoa Seca, MG, Brazil	BR	present	native	2008-10-21T09:26Z	http://dx.doi.org/10.5539/enrr.v2n3p232	taxonIdLagoaSeca60_PlotLagoas04/decimalLatitude/-20.43286/decimalLongitude/-43.49151
taxonIdLagoaSeca61	PlotLagoas04_La20La43286Lo43Lo49151	Itacolomi State Park, Lagoa Seca, MG, Brazil	BR	present	native	2008-10-21T09:26Z	http://dx.doi.org/10.5539/enrr.v2n3p235	taxonIdLagoaSeca61_PlotLagoas04/decimalLatitude/-20.43286/decimalLongitude/-43.49151
taxonIdLagoaSeca62	PlotLagoas04_La20La43286Lo43Lo49151	Itacolomi State Park, Lagoa Seca, MG, Brazil	BR	present	native	2008-10-21T09:26Z	http://dx.doi.org/10.5539/enrr.v2n3p246	taxonIdLagoaSeca62_PlotLagoas04/decimalLatitude/-20.43286/decimalLongitude/-43.49151
taxonIdLagoaSeca63	PlotLagoas04_La20La43286Lo43Lo49151	Itacolomi State Park, Lagoa Seca, MG, Brazil	BR	present	native	2008-10-21T09:26Z	http://dx.doi.org/10.5539/enrr.v2n3p252	taxonIdLagoaSeca63_PlotLagoas04/decimalLatitude/-20.43286/decimalLongitude/-43.49151
taxonIdLagoaSeca68	PlotLagoas04_La20La43286Lo43Lo49151	Itacolomi State Park, Lagoa Seca, MG, Brazil	BR	present	native	2008-10-21T09:26Z	http://dx.doi.org/10.5539/enrr.v2n3p253	taxonIdLagoaSeca68_PlotLagoas04/decimalLatitude/-20.43286/decimalLongitude/-43.49151
taxonIdLagoaSeca74	PlotLagoas04_La20La43286Lo43Lo49151	Itacolomi State Park, Lagoa Seca, MG, Brazil	BR	present	native	2008-10-21T09:26Z	http://dx.doi.org/10.5539/enrr.v2n3p276	taxonIdLagoaSeca74_PlotLagoas04/decimalLatitude/-20.43286/decimalLongitude/-43.49151
taxonIdLagoaSeca75	PlotLagoas04_La20La43286Lo43Lo49151	Itacolomi State Park, Lagoa Seca, MG, Brazil	BR	present	native	2008-10-21T09:26Z	http://dx.doi.org/10.5539/enrr.v2n3p289	taxonIdLagoaSeca75_PlotLagoas04/decimalLatitude/-20.43286/decimalLongitude/-43.49151
taxonIdLagoaSeca16	PlotLagoas05_La20La43277Lo43Lo49143	Itacolomi State Park, Lagoa Seca, MG, Brazil	BR	present	native	2008-10-21T09:26Z	http://dx.doi.org/10.5539/enrr.v2n3p291	taxonIdLagoaSeca16_PlotLagoas05/decimalLatitude/-20.43277/decimalLongitude/-43.49143
taxonIdLagoaSeca20	PlotLagoas05_La20La43277Lo43Lo49143	Itacolomi State Park, Lagoa Seca, MG, Brazil	BR	present	native	2008-10-21T09:26Z	http://dx.doi.org/10.5539/enrr.v2n3p294	taxonIdLagoaSeca20_PlotLagoas05/decimalLatitude/-20.43277/decimalLongitude/-43.49143
taxonIdLagoaSeca24	PlotLagoas05_La20La43277Lo43Lo49143	Itacolomi State Park, Lagoa Seca, MG, Brazil	BR	present	native	2008-10-21T09:26Z	http://dx.doi.org/10.5539/enrr.v2n3p302	taxonIdLagoaSeca24_PlotLagoas05/decimalLatitude/-20.43277/decimalLongitude/-43.49143
taxonIdLagoaSeca25	PlotLagoas05_La20La43277Lo43Lo49143	Itacolomi State Park, Lagoa Seca, MG, Brazil	BR	present	native	2008-10-21T09:26Z	http://dx.doi.org/10.5539/enrr.v2n3p319	taxonIdLagoaSeca25_PlotLagoas05/decimalLatitude/-20.43277/decimalLongitude/-43.49143
taxonIdLagoaSeca29	PlotLagoas05_La20La43277Lo43Lo49143	Itacolomi State Park, Lagoa Seca, MG, Brazil	BR	present	native	2008-10-21T09:26Z	http://dx.doi.org/10.5539/enrr.v2n3p326	taxonIdLagoaSeca29_PlotLagoas05/decimalLatitude/-20.43277/decimalLongitude/-43.49143
taxonIdLagoaSeca30	PlotLagoas05_La20La43277Lo43Lo49143	Itacolomi State Park, Lagoa Seca, MG, Brazil	BR	present	native	2008-10-21T09:26Z	http://dx.doi.org/10.5539/enrr.v2n3p331	taxonIdLagoaSeca30_PlotLagoas05/decimalLatitude/-20.43277/decimalLongitude/-43.49143
taxonIdLagoaSeca32	PlotLagoas05_La20La43277Lo43Lo49143	Itacolomi State Park, Lagoa Seca, MG, Brazil	BR	present	native	2008-10-21T09:26Z	http://dx.doi.org/10.5539/enrr.v2n3p334	taxonIdLagoaSeca32_PlotLagoas05/decimalLatitude/-20.43277/decimalLongitude/-43.49143
taxonIdLagoaSeca35	PlotLagoas05_La20La43277Lo43Lo49143	Itacolomi State Park, Lagoa Seca, MG, Brazil	BR	present	native	2008-10-21T09:26Z	http://dx.doi.org/10.5539/enrr.v2n3p336	taxonIdLagoaSeca35_PlotLagoas05/decimalLatitude/-20.43277/decimalLongitude/-43.49143
taxonIdLagoaSeca55	PlotLagoas05_La20La43277Lo43Lo49143	Itacolomi State Park, Lagoa Seca, MG, Brazil	BR	present	native	2008-10-21T09:26Z	http://dx.doi.org/10.5539/enrr.v2n3p343	taxonIdLagoaSeca55_PlotLagoas05/decimalLatitude/-20.43277/decimalLongitude/-43.49143
taxonIdLagoaSeca57	PlotLagoas05_La20La43277Lo43Lo49143	Itacolomi State Park, Lagoa Seca, MG, Brazil	BR	present	native	2008-10-21T09:26Z	http://dx.doi.org/10.5539/enrr.v2n3p346	taxonIdLagoaSeca57_PlotLagoas05/decimalLatitude/-20.43277/decimalLongitude/-43.49143
taxonIdLagoaSeca59	PlotLagoas05_La20La43277Lo43Lo49143	Itacolomi State Park, Lagoa Seca, MG, Brazil	BR	present	native	2008-10-21T09:26Z	http://dx.doi.org/10.5539/enrr.v2n3p355	taxonIdLagoaSeca59_PlotLagoas05/decimalLatitude/-20.43277/decimalLongitude/-43.49143
taxonIdLagoaSeca60	PlotLagoas05_La20La43277Lo43Lo49143	Itacolomi State Park, Lagoa Seca, MG, Brazil	BR	present	native	2008-10-21T09:26Z	http://dx.doi.org/10.5539/enrr.v2n3p365	taxonIdLagoaSeca60_PlotLagoas05/decimalLatitude/-20.43277/decimalLongitude/-43.49143
taxonIdLagoaSeca61	PlotLagoas05_La20La43277Lo43Lo49143	Itacolomi State Park, Lagoa Seca, MG, Brazil	BR	present	native	2008-10-21T09:26Z	http://dx.doi.org/10.5539/enrr.v2n3p369	taxonIdLagoaSeca61_PlotLagoas05/decimalLatitude/-20.43277/decimalLongitude/-43.49143
taxonIdLagoaSeca62	PlotLagoas05_La20La43277Lo43Lo49143	Itacolomi State Park, Lagoa Seca, MG, Brazil	BR	present	native	2008-10-21T09:26Z	http://dx.doi.org/10.5539/enrr.v2n3p388	taxonIdLagoaSeca62_PlotLagoas05/decimalLatitude/-20.43277/decimalLongitude/-43.49143
taxonIdLagoaSeca75	PlotLagoas05_La20La43277Lo43Lo49143	Itacolomi State Park, Lagoa Seca, MG, Brazil	BR	present	native	2008-10-21T09:26Z	http://dx.doi.org/10.5539/enrr.v2n3p393	taxonIdLagoaSeca75_PlotLagoas05/decimalLatitude/-20.43277/decimalLongitude/-43.49143
taxonIdLagoaSeca04	PlotLagoas06_La20La43337Lo43Lo49181	Itacolomi State Park, Lagoa Seca, MG, Brazil	BR	present	native	2008-10-21T09:26Z	http://dx.doi.org/10.5539/enrr.v2n3p408	taxonIdLagoaSeca04_PlotLagoas06/decimalLatitude/-20.43337/decimalLongitude/-43.49181
taxonIdLagoaSeca06	PlotLagoas06_La20La43337Lo43Lo49181	Itacolomi State Park, Lagoa Seca, MG, Brazil	BR	present	native	2008-10-21T09:26Z	http://dx.doi.org/10.5539/enrr.v2n3p413	taxonIdLagoaSeca06_PlotLagoas06/decimalLatitude/-20.43337/decimalLongitude/-43.49181
taxonIdLagoaSeca07	PlotLagoas06_La20La43337Lo43Lo49181	Itacolomi State Park, Lagoa Seca, MG, Brazil	BR	present	native	2008-10-21T09:26Z	http://dx.doi.org/10.5539/enrr.v2n3p414	taxonIdLagoaSeca07_PlotLagoas06/decimalLatitude/-20.43337/decimalLongitude/-43.49181
taxonIdLagoaSeca15	PlotLagoas06_La20La43337Lo43Lo49181	Itacolomi State Park, Lagoa Seca, MG, Brazil	BR	present	native	2008-10-21T09:26Z	http://dx.doi.org/10.5539/enrr.v2n3p418	taxonIdLagoaSeca15_PlotLagoas06/decimalLatitude/-20.43337/decimalLongitude/-43.49181
taxonIdLagoaSeca18	PlotLagoas06_La20La43337Lo43Lo49181	Itacolomi State Park, Lagoa Seca, MG, Brazil	BR	present	native	2008-10-21T09:26Z	http://dx.doi.org/10.5539/enrr.v2n3p433	taxonIdLagoaSeca18_PlotLagoas06/decimalLatitude/-20.43337/decimalLongitude/-43.49181
taxonIdLagoaSeca20	PlotLagoas06_La20La43337Lo43Lo49181	Itacolomi State Park, Lagoa Seca, MG, Brazil	BR	present	native	2008-10-21T09:26Z	http://dx.doi.org/10.5539/enrr.v2n3p448	taxonIdLagoaSeca20_PlotLagoas06/decimalLatitude/-20.43337/decimalLongitude/-43.49181
taxonIdLagoaSeca24	PlotLagoas06_La20La43337Lo43Lo49181	Itacolomi State Park, Lagoa Seca, MG, Brazil	BR	present	native	2008-10-21T09:26Z	http://dx.doi.org/10.5539/enrr.v2n3p465	taxonIdLagoaSeca24_PlotLagoas06/decimalLatitude/-20.43337/decimalLongitude/-43.49181
taxonIdLagoaSeca25	PlotLagoas06_La20La43337Lo43Lo49181	Itacolomi State Park, Lagoa Seca, MG, Brazil	BR	present	native	2008-10-21T09:26Z	http://dx.doi.org/10.5539/enrr.v2n3p476	taxonIdLagoaSeca25_PlotLagoas06/decimalLatitude/-20.43337/decimalLongitude/-43.49181
taxonIdLagoaSeca28	PlotLagoas06_La20La43337Lo43Lo49181	Itacolomi State Park, Lagoa Seca, MG, Brazil	BR	present	native	2008-10-21T09:26Z	http://dx.doi.org/10.5539/enrr.v2n3p484	taxonIdLagoaSeca28_PlotLagoas06/decimalLatitude/-20.43337/decimalLongitude/-43.49181
taxonIdLagoaSeca29	PlotLagoas06_La20La43337Lo43Lo49181	Itacolomi State Park, Lagoa Seca, MG, Brazil	BR	present	native	2008-10-21T09:26Z	http://dx.doi.org/10.5539/enrr.v2n3p522	taxonIdLagoaSeca29_PlotLagoas06/decimalLatitude/-20.43337/decimalLongitude/-43.49181
taxonIdLagoaSeca30	PlotLagoas06_La20La43337Lo43Lo49181	Itacolomi State Park, Lagoa Seca, MG, Brazil	BR	present	native	2008-10-21T09:26Z	http://dx.doi.org/10.5539/enrr.v2n3p536	taxonIdLagoaSeca30_PlotLagoas06/decimalLatitude/-20.43337/decimalLongitude/-43.49181
taxonIdLagoaSeca32	PlotLagoas06_La20La43337Lo43Lo49181	Itacolomi State Park, Lagoa Seca, MG, Brazil	BR	present	native	2008-10-21T09:26Z	http://dx.doi.org/10.5539/enrr.v2n3p547	taxonIdLagoaSeca32_PlotLagoas06/decimalLatitude/-20.43337/decimalLongitude/-43.49181
taxonIdLagoaSeca34	PlotLagoas06_La20La43337Lo43Lo49181	Itacolomi State Park, Lagoa Seca, MG, Brazil	BR	present	native	2008-10-21T09:26Z	http://dx.doi.org/10.5539/enrr.v2n3p549	taxonIdLagoaSeca34_PlotLagoas06/decimalLatitude/-20.43337/decimalLongitude/-43.49181
taxonIdLagoaSeca35	PlotLagoas06_La20La43337Lo43Lo49181	Itacolomi State Park, Lagoa Seca, MG, Brazil	BR	present	native	2008-10-21T09:26Z	http://dx.doi.org/10.5539/enrr.v2n3p562	taxonIdLagoaSeca35_PlotLagoas06/decimalLatitude/-20.43337/decimalLongitude/-43.49181
taxonIdLagoaSeca36	PlotLagoas06_La20La43337Lo43Lo49181	Itacolomi State Park, Lagoa Seca, MG, Brazil	BR	present	native	2008-10-21T09:26Z	http://dx.doi.org/10.5539/enrr.v2n3p570	taxonIdLagoaSeca36_PlotLagoas06/decimalLatitude/-20.43337/decimalLongitude/-43.49181
taxonIdLagoaSeca37	PlotLagoas06_La20La43337Lo43Lo49181	Itacolomi State Park, Lagoa Seca, MG, Brazil	BR	present	native	2008-10-21T09:26Z	http://dx.doi.org/10.5539/enrr.v2n3p583	taxonIdLagoaSeca37_PlotLagoas06/decimalLatitude/-20.43337/decimalLongitude/-43.49181
taxonIdLagoaSeca43	PlotLagoas06_La20La43337Lo43Lo49181	Itacolomi State Park, Lagoa Seca, MG, Brazil	BR	present	native	2008-10-21T09:26Z	http://dx.doi.org/10.5539/enrr.v2n3p590	taxonIdLagoaSeca43_PlotLagoas06/decimalLatitude/-20.43337/decimalLongitude/-43.49181
taxonIdLagoaSeca50	PlotLagoas06_La20La43337Lo43Lo49181	Itacolomi State Park, Lagoa Seca, MG, Brazil	BR	present	native	2008-10-21T09:26Z	http://dx.doi.org/10.5539/enrr.v2n3p115	taxonIdLagoaSeca50_PlotLagoas06/decimalLatitude/-20.43337/decimalLongitude/-43.49181
taxonIdLagoaSeca58	PlotLagoas06_La20La43337Lo43Lo49181	Itacolomi State Park, Lagoa Seca, MG, Brazil	BR	present	native	2008-10-21T09:26Z	http://dx.doi.org/10.5539/enrr.v2n3p119	taxonIdLagoaSeca58_PlotLagoas06/decimalLatitude/-20.43337/decimalLongitude/-43.49181
taxonIdLagoaSeca60	PlotLagoas06_La20La43337Lo43Lo49181	Itacolomi State Park, Lagoa Seca, MG, Brazil	BR	present	native	2008-10-21T09:26Z	http://dx.doi.org/10.5539/enrr.v2n3p140	taxonIdLagoaSeca60_PlotLagoas06/decimalLatitude/-20.43337/decimalLongitude/-43.49181
taxonIdLagoaSeca61	PlotLagoas06_La20La43337Lo43Lo49181	Itacolomi State Park, Lagoa Seca, MG, Brazil	BR	present	native	2008-10-21T09:26Z	http://dx.doi.org/10.5539/enrr.v2n3p160	taxonIdLagoaSeca61_PlotLagoas06/decimalLatitude/-20.43337/decimalLongitude/-43.49181
taxonIdLagoaSeca62	PlotLagoas06_La20La43337Lo43Lo49181	Itacolomi State Park, Lagoa Seca, MG, Brazil	BR	present	native	2008-10-21T09:26Z	http://dx.doi.org/10.5539/enrr.v2n3p183	taxonIdLagoaSeca62_PlotLagoas06/decimalLatitude/-20.43337/decimalLongitude/-43.49181
taxonIdLagoaSeca66	PlotLagoas06_La20La43337Lo43Lo49181	Itacolomi State Park, Lagoa Seca, MG, Brazil	BR	present	native	2008-10-21T09:26Z	http://dx.doi.org/10.5539/enrr.v2n3p191	taxonIdLagoaSeca66_PlotLagoas06/decimalLatitude/-20.43337/decimalLongitude/-43.49181
taxonIdLagoaSeca72	PlotLagoas06_La20La43337Lo43Lo49181	Itacolomi State Park, Lagoa Seca, MG, Brazil	BR	present	native	2008-10-21T09:26Z	http://dx.doi.org/10.5539/enrr.v2n3p200	taxonIdLagoaSeca72_PlotLagoas06/decimalLatitude/-20.43337/decimalLongitude/-43.49181
taxonIdLagoaSeca75	PlotLagoas06_La20La43337Lo43Lo49181	Itacolomi State Park, Lagoa Seca, MG, Brazil	BR	present	native	2008-10-21T09:26Z	http://dx.doi.org/10.5539/enrr.v2n3p207	taxonIdLagoaSeca75_PlotLagoas06/decimalLatitude/-20.43337/decimalLongitude/-43.49181
taxonIdLagoaSeca04	PlotLagoas07_La20La43324Lo43Lo49167	Itacolomi State Park, Lagoa Seca, MG, Brazil	BR	present	native	2008-10-21T09:26Z	http://dx.doi.org/10.5539/enrr.v2n3p233	taxonIdLagoaSeca04_PlotLagoas07/decimalLatitude/-20.43324/decimalLongitude/-43.49167
taxonIdLagoaSeca08	PlotLagoas07_La20La43324Lo43Lo49167	Itacolomi State Park, Lagoa Seca, MG, Brazil	BR	present	native	2008-10-21T09:26Z	http://dx.doi.org/10.5539/enrr.v2n3p236	taxonIdLagoaSeca08_PlotLagoas07/decimalLatitude/-20.43324/decimalLongitude/-43.49167
taxonIdLagoaSeca10	PlotLagoas07_La20La43324Lo43Lo49167	Itacolomi State Park, Lagoa Seca, MG, Brazil	BR	present	native	2008-10-21T09:26Z	http://dx.doi.org/10.5539/enrr.v2n3p245	taxonIdLagoaSeca10_PlotLagoas07/decimalLatitude/-20.43324/decimalLongitude/-43.49167
taxonIdLagoaSeca20	PlotLagoas07_La20La43324Lo43Lo49167	Itacolomi State Park, Lagoa Seca, MG, Brazil	BR	present	native	2008-10-21T09:26Z	http://dx.doi.org/10.5539/enrr.v2n3p247	taxonIdLagoaSeca20_PlotLagoas07/decimalLatitude/-20.43324/decimalLongitude/-43.49167
taxonIdLagoaSeca25	PlotLagoas07_La20La43324Lo43Lo49167	Itacolomi State Park, Lagoa Seca, MG, Brazil	BR	present	native	2008-10-21T09:26Z	http://dx.doi.org/10.5539/enrr.v2n3p249	taxonIdLagoaSeca25_PlotLagoas07/decimalLatitude/-20.43324/decimalLongitude/-43.49167
taxonIdLagoaSeca29	PlotLagoas07_La20La43324Lo43Lo49167	Itacolomi State Park, Lagoa Seca, MG, Brazil	BR	present	native	2008-10-21T09:26Z	http://dx.doi.org/10.5539/enrr.v2n3p254	taxonIdLagoaSeca29_PlotLagoas07/decimalLatitude/-20.43324/decimalLongitude/-43.49167
taxonIdLagoaSeca30	PlotLagoas07_La20La43324Lo43Lo49167	Itacolomi State Park, Lagoa Seca, MG, Brazil	BR	present	native	2008-10-21T09:26Z	http://dx.doi.org/10.5539/enrr.v2n3p260	taxonIdLagoaSeca30_PlotLagoas07/decimalLatitude/-20.43324/decimalLongitude/-43.49167
taxonIdLagoaSeca32	PlotLagoas07_La20La43324Lo43Lo49167	Itacolomi State Park, Lagoa Seca, MG, Brazil	BR	present	native	2008-10-21T09:26Z	http://dx.doi.org/10.5539/enrr.v2n3p265	taxonIdLagoaSeca32_PlotLagoas07/decimalLatitude/-20.43324/decimalLongitude/-43.49167
taxonIdLagoaSeca35	PlotLagoas07_La20La43324Lo43Lo49167	Itacolomi State Park, Lagoa Seca, MG, Brazil	BR	present	native	2008-10-21T09:26Z	http://dx.doi.org/10.5539/enrr.v2n3p295	taxonIdLagoaSeca35_PlotLagoas07/decimalLatitude/-20.43324/decimalLongitude/-43.49167
taxonIdLagoaSeca37	PlotLagoas07_La20La43324Lo43Lo49167	Itacolomi State Park, Lagoa Seca, MG, Brazil	BR	present	native	2008-10-21T09:26Z	http://dx.doi.org/10.5539/enrr.v2n3p305	taxonIdLagoaSeca37_PlotLagoas07/decimalLatitude/-20.43324/decimalLongitude/-43.49167
taxonIdLagoaSeca40	PlotLagoas07_La20La43324Lo43Lo49167	Itacolomi State Park, Lagoa Seca, MG, Brazil	BR	present	native	2008-10-21T09:26Z	http://dx.doi.org/10.5539/enrr.v2n3p327	taxonIdLagoaSeca40_PlotLagoas07/decimalLatitude/-20.43324/decimalLongitude/-43.49167
taxonIdLagoaSeca41	PlotLagoas07_La20La43324Lo43Lo49167	Itacolomi State Park, Lagoa Seca, MG, Brazil	BR	present	native	2008-10-21T09:26Z	http://dx.doi.org/10.5539/enrr.v2n3p330	taxonIdLagoaSeca41_PlotLagoas07/decimalLatitude/-20.43324/decimalLongitude/-43.49167
taxonIdLagoaSeca52	PlotLagoas07_La20La43324Lo43Lo49167	Itacolomi State Park, Lagoa Seca, MG, Brazil	BR	present	native	2008-10-21T09:26Z	http://dx.doi.org/10.5539/enrr.v2n3p345	taxonIdLagoaSeca52_PlotLagoas07/decimalLatitude/-20.43324/decimalLongitude/-43.49167
taxonIdLagoaSeca58	PlotLagoas07_La20La43324Lo43Lo49167	Itacolomi State Park, Lagoa Seca, MG, Brazil	BR	present	native	2008-10-21T09:26Z	http://dx.doi.org/10.5539/enrr.v2n3p366	taxonIdLagoaSeca58_PlotLagoas07/decimalLatitude/-20.43324/decimalLongitude/-43.49167
taxonIdLagoaSeca59	PlotLagoas07_La20La43324Lo43Lo49167	Itacolomi State Park, Lagoa Seca, MG, Brazil	BR	present	native	2008-10-21T09:26Z	http://dx.doi.org/10.5539/enrr.v2n3p415	taxonIdLagoaSeca59_PlotLagoas07/decimalLatitude/-20.43324/decimalLongitude/-43.49167
taxonIdLagoaSeca60	PlotLagoas07_La20La43324Lo43Lo49167	Itacolomi State Park, Lagoa Seca, MG, Brazil	BR	present	native	2008-10-21T09:26Z	http://dx.doi.org/10.5539/enrr.v2n3p419	taxonIdLagoaSeca60_PlotLagoas07/decimalLatitude/-20.43324/decimalLongitude/-43.49167
taxonIdLagoaSeca62	PlotLagoas07_La20La43324Lo43Lo49167	Itacolomi State Park, Lagoa Seca, MG, Brazil	BR	present	native	2008-10-21T09:26Z	http://dx.doi.org/10.5539/enrr.v2n3p434	taxonIdLagoaSeca62_PlotLagoas07/decimalLatitude/-20.43324/decimalLongitude/-43.49167
taxonIdLagoaSeca66	PlotLagoas07_La20La43324Lo43Lo49167	Itacolomi State Park, Lagoa Seca, MG, Brazil	BR	present	native	2008-10-21T09:26Z	http://dx.doi.org/10.5539/enrr.v2n3p466	taxonIdLagoaSeca66_PlotLagoas07/decimalLatitude/-20.43324/decimalLongitude/-43.49167
taxonIdLagoaSeca74	PlotLagoas07_La20La43324Lo43Lo49167	Itacolomi State Park, Lagoa Seca, MG, Brazil	BR	present	native	2008-10-21T09:26Z	http://dx.doi.org/10.5539/enrr.v2n3p495	taxonIdLagoaSeca74_PlotLagoas07/decimalLatitude/-20.43324/decimalLongitude/-43.49167
taxonIdLagoaSeca75	PlotLagoas07_La20La43324Lo43Lo49167	Itacolomi State Park, Lagoa Seca, MG, Brazil	BR	present	native	2008-10-21T09:26Z	http://dx.doi.org/10.5539/enrr.v2n3p506	taxonIdLagoaSeca75_PlotLagoas07/decimalLatitude/-20.43324/decimalLongitude/-43.49167
taxonIdLagoaSeca04	PlotLagoas08_La20La43311Lo43Lo49153	Itacolomi State Park, Lagoa Seca, MG, Brazil	BR	present	native	2008-10-21T09:26Z	http://dx.doi.org/10.5539/enrr.v2n3p519	taxonIdLagoaSeca04_PlotLagoas08/decimalLatitude/-20.43311/decimalLongitude/-43.49153
taxonIdLagoaSeca20	PlotLagoas08_La20La43311Lo43Lo49153	Itacolomi State Park, Lagoa Seca, MG, Brazil	BR	present	native	2008-10-21T09:26Z	http://dx.doi.org/10.5539/enrr.v2n3p523	taxonIdLagoaSeca20_PlotLagoas08/decimalLatitude/-20.43311/decimalLongitude/-43.49153
taxonIdLagoaSeca25	PlotLagoas08_La20La43311Lo43Lo49153	Itacolomi State Park, Lagoa Seca, MG, Brazil	BR	present	native	2008-10-21T09:26Z	http://dx.doi.org/10.5539/enrr.v2n3p532	taxonIdLagoaSeca25_PlotLagoas08/decimalLatitude/-20.43311/decimalLongitude/-43.49153
taxonIdLagoaSeca29	PlotLagoas08_La20La43311Lo43Lo49153	Itacolomi State Park, Lagoa Seca, MG, Brazil	BR	present	native	2008-10-21T09:26Z	http://dx.doi.org/10.5539/enrr.v2n3p537	taxonIdLagoaSeca29_PlotLagoas08/decimalLatitude/-20.43311/decimalLongitude/-43.49153
taxonIdLagoaSeca32	PlotLagoas08_La20La43311Lo43Lo49153	Itacolomi State Park, Lagoa Seca, MG, Brazil	BR	present	native	2008-10-21T09:26Z	http://dx.doi.org/10.5539/enrr.v2n3p545	taxonIdLagoaSeca32_PlotLagoas08/decimalLatitude/-20.43311/decimalLongitude/-43.49153
taxonIdLagoaSeca34	PlotLagoas08_La20La43311Lo43Lo49153	Itacolomi State Park, Lagoa Seca, MG, Brazil	BR	present	native	2008-10-21T09:26Z	http://dx.doi.org/10.5539/enrr.v2n3p550	taxonIdLagoaSeca34_PlotLagoas08/decimalLatitude/-20.43311/decimalLongitude/-43.49153
taxonIdLagoaSeca35	PlotLagoas08_La20La43311Lo43Lo49153	Itacolomi State Park, Lagoa Seca, MG, Brazil	BR	present	native	2008-10-21T09:26Z	http://dx.doi.org/10.5539/enrr.v2n3p572	taxonIdLagoaSeca35_PlotLagoas08/decimalLatitude/-20.43311/decimalLongitude/-43.49153
taxonIdLagoaSeca36	PlotLagoas08_La20La43311Lo43Lo49153	Itacolomi State Park, Lagoa Seca, MG, Brazil	BR	present	native	2008-10-21T09:26Z	http://dx.doi.org/10.5539/enrr.v2n3p573	taxonIdLagoaSeca36_PlotLagoas08/decimalLatitude/-20.43311/decimalLongitude/-43.49153
taxonIdLagoaSeca37	PlotLagoas08_La20La43311Lo43Lo49153	Itacolomi State Park, Lagoa Seca, MG, Brazil	BR	present	native	2008-10-21T09:26Z	http://dx.doi.org/10.5539/enrr.v2n3p580	taxonIdLagoaSeca37_PlotLagoas08/decimalLatitude/-20.43311/decimalLongitude/-43.49153
taxonIdLagoaSeca40	PlotLagoas08_La20La43311Lo43Lo49153	Itacolomi State Park, Lagoa Seca, MG, Brazil	BR	present	native	2008-10-21T09:26Z	http://dx.doi.org/10.5539/enrr.v2n3p584	taxonIdLagoaSeca40_PlotLagoas08/decimalLatitude/-20.43311/decimalLongitude/-43.49153
taxonIdLagoaSeca55	PlotLagoas08_La20La43311Lo43Lo49153	Itacolomi State Park, Lagoa Seca, MG, Brazil	BR	present	native	2008-10-21T09:26Z	http://dx.doi.org/10.5539/enrr.v2n3p591	taxonIdLagoaSeca55_PlotLagoas08/decimalLatitude/-20.43311/decimalLongitude/-43.49153
taxonIdLagoaSeca57	PlotLagoas08_La20La43311Lo43Lo49153	Itacolomi State Park, Lagoa Seca, MG, Brazil	BR	present	native	2008-10-21T09:26Z	http://dx.doi.org/10.5539/enrr.v2n3p116	taxonIdLagoaSeca57_PlotLagoas08/decimalLatitude/-20.43311/decimalLongitude/-43.49153
taxonIdLagoaSeca58	PlotLagoas08_La20La43311Lo43Lo49153	Itacolomi State Park, Lagoa Seca, MG, Brazil	BR	present	native	2008-10-21T09:26Z	http://dx.doi.org/10.5539/enrr.v2n3p123	taxonIdLagoaSeca58_PlotLagoas08/decimalLatitude/-20.43311/decimalLongitude/-43.49153
taxonIdLagoaSeca59	PlotLagoas08_La20La43311Lo43Lo49153	Itacolomi State Park, Lagoa Seca, MG, Brazil	BR	present	native	2008-10-21T09:26Z	http://dx.doi.org/10.5539/enrr.v2n3p148	taxonIdLagoaSeca59_PlotLagoas08/decimalLatitude/-20.43311/decimalLongitude/-43.49153
taxonIdLagoaSeca60	PlotLagoas08_La20La43311Lo43Lo49153	Itacolomi State Park, Lagoa Seca, MG, Brazil	BR	present	native	2008-10-21T09:26Z	http://dx.doi.org/10.5539/enrr.v2n3p184	taxonIdLagoaSeca60_PlotLagoas08/decimalLatitude/-20.43311/decimalLongitude/-43.49153
taxonIdLagoaSeca62	PlotLagoas08_La20La43311Lo43Lo49153	Itacolomi State Park, Lagoa Seca, MG, Brazil	BR	present	native	2008-10-21T09:26Z	http://dx.doi.org/10.5539/enrr.v2n3p201	taxonIdLagoaSeca62_PlotLagoas08/decimalLatitude/-20.43311/decimalLongitude/-43.49153
taxonIdLagoaSeca66	PlotLagoas08_La20La43311Lo43Lo49153	Itacolomi State Park, Lagoa Seca, MG, Brazil	BR	present	native	2008-10-21T09:26Z	http://dx.doi.org/10.5539/enrr.v2n3p219	taxonIdLagoaSeca66_PlotLagoas08/decimalLatitude/-20.43311/decimalLongitude/-43.49153
taxonIdLagoaSeca71	PlotLagoas08_La20La43311Lo43Lo49153	Itacolomi State Park, Lagoa Seca, MG, Brazil	BR	present	native	2008-10-21T09:26Z	http://dx.doi.org/10.5539/enrr.v2n3p237	taxonIdLagoaSeca71_PlotLagoas08/decimalLatitude/-20.43311/decimalLongitude/-43.49153
taxonIdLagoaSeca75	PlotLagoas08_La20La43311Lo43Lo49153	Itacolomi State Park, Lagoa Seca, MG, Brazil	BR	present	native	2008-10-21T09:26Z	http://dx.doi.org/10.5539/enrr.v2n3p266	taxonIdLagoaSeca75_PlotLagoas08/decimalLatitude/-20.43311/decimalLongitude/-43.49153
taxonIdLagoaSeca01	PlotLagoas09_La20La43299Lo43Lo49139	Itacolomi State Park, Lagoa Seca, MG, Brazil	BR	present	native	2008-10-21T09:26Z	http://dx.doi.org/10.5539/enrr.v2n3p277	taxonIdLagoaSeca01_PlotLagoas09/decimalLatitude/-20.43299/decimalLongitude/-43.49139
taxonIdLagoaSeca04	PlotLagoas09_La20La43299Lo43Lo49139	Itacolomi State Park, Lagoa Seca, MG, Brazil	BR	present	native	2008-10-21T09:26Z	http://dx.doi.org/10.5539/enrr.v2n3p306	taxonIdLagoaSeca04_PlotLagoas09/decimalLatitude/-20.43299/decimalLongitude/-43.49139
taxonIdLagoaSeca13	PlotLagoas09_La20La43299Lo43Lo49139	Itacolomi State Park, Lagoa Seca, MG, Brazil	BR	present	native	2008-10-21T09:26Z	http://dx.doi.org/10.5539/enrr.v2n3p308	taxonIdLagoaSeca13_PlotLagoas09/decimalLatitude/-20.43299/decimalLongitude/-43.49139
taxonIdLagoaSeca14	PlotLagoas09_La20La43299Lo43Lo49139	Itacolomi State Park, Lagoa Seca, MG, Brazil	BR	present	native	2008-10-21T09:26Z	http://dx.doi.org/10.5539/enrr.v2n3p367	taxonIdLagoaSeca14_PlotLagoas09/decimalLatitude/-20.43299/decimalLongitude/-43.49139
taxonIdLagoaSeca16	PlotLagoas09_La20La43299Lo43Lo49139	Itacolomi State Park, Lagoa Seca, MG, Brazil	BR	present	native	2008-10-21T09:26Z	http://dx.doi.org/10.5539/enrr.v2n3p420	taxonIdLagoaSeca16_PlotLagoas09/decimalLatitude/-20.43299/decimalLongitude/-43.49139
taxonIdLagoaSeca20	PlotLagoas09_La20La43299Lo43Lo49139	Itacolomi State Park, Lagoa Seca, MG, Brazil	BR	present	native	2008-10-21T09:26Z	http://dx.doi.org/10.5539/enrr.v2n3p444	taxonIdLagoaSeca20_PlotLagoas09/decimalLatitude/-20.43299/decimalLongitude/-43.49139
taxonIdLagoaSeca25	PlotLagoas09_La20La43299Lo43Lo49139	Itacolomi State Park, Lagoa Seca, MG, Brazil	BR	present	native	2008-10-21T09:26Z	http://dx.doi.org/10.5539/enrr.v2n3p485	taxonIdLagoaSeca25_PlotLagoas09/decimalLatitude/-20.43299/decimalLongitude/-43.49139
taxonIdLagoaSeca26	PlotLagoas09_La20La43299Lo43Lo49139	Itacolomi State Park, Lagoa Seca, MG, Brazil	BR	present	native	2008-10-21T09:26Z	http://dx.doi.org/10.5539/enrr.v2n3p497	taxonIdLagoaSeca26_PlotLagoas09/decimalLatitude/-20.43299/decimalLongitude/-43.49139
taxonIdLagoaSeca29	PlotLagoas09_La20La43299Lo43Lo49139	Itacolomi State Park, Lagoa Seca, MG, Brazil	BR	present	native	2008-10-21T09:26Z	http://dx.doi.org/10.5539/enrr.v2n3p538	taxonIdLagoaSeca29_PlotLagoas09/decimalLatitude/-20.43299/decimalLongitude/-43.49139
taxonIdLagoaSeca34	PlotLagoas09_La20La43299Lo43Lo49139	Itacolomi State Park, Lagoa Seca, MG, Brazil	BR	present	native	2008-10-21T09:26Z	http://dx.doi.org/10.5539/enrr.v2n3p546	taxonIdLagoaSeca34_PlotLagoas09/decimalLatitude/-20.43299/decimalLongitude/-43.49139
taxonIdLagoaSeca40	PlotLagoas09_La20La43299Lo43Lo49139	Itacolomi State Park, Lagoa Seca, MG, Brazil	BR	present	native	2008-10-21T09:26Z	http://dx.doi.org/10.5539/enrr.v2n3p551	taxonIdLagoaSeca40_PlotLagoas09/decimalLatitude/-20.43299/decimalLongitude/-43.49139
taxonIdLagoaSeca42	PlotLagoas09_La20La43299Lo43Lo49139	Itacolomi State Park, Lagoa Seca, MG, Brazil	BR	present	native	2008-10-21T09:26Z	http://dx.doi.org/10.5539/enrr.v2n3p574	taxonIdLagoaSeca42_PlotLagoas09/decimalLatitude/-20.43299/decimalLongitude/-43.49139
taxonIdLagoaSeca45	PlotLagoas09_La20La43299Lo43Lo49139	Itacolomi State Park, Lagoa Seca, MG, Brazil	BR	present	native	2008-10-21T09:26Z	http://dx.doi.org/10.5539/enrr.v2n3p581	taxonIdLagoaSeca45_PlotLagoas09/decimalLatitude/-20.43299/decimalLongitude/-43.49139
taxonIdLagoaSeca49	PlotLagoas09_La20La43299Lo43Lo49139	Itacolomi State Park, Lagoa Seca, MG, Brazil	BR	present	native	2008-10-21T09:26Z	http://dx.doi.org/10.5539/enrr.v2n3p132	taxonIdLagoaSeca49_PlotLagoas09/decimalLatitude/-20.43299/decimalLongitude/-43.49139
taxonIdLagoaSeca55	PlotLagoas09_La20La43299Lo43Lo49139	Itacolomi State Park, Lagoa Seca, MG, Brazil	BR	present	native	2008-10-21T09:26Z	http://dx.doi.org/10.5539/enrr.v2n3p141	taxonIdLagoaSeca55_PlotLagoas09/decimalLatitude/-20.43299/decimalLongitude/-43.49139
taxonIdLagoaSeca57	PlotLagoas09_La20La43299Lo43Lo49139	Itacolomi State Park, Lagoa Seca, MG, Brazil	BR	present	native	2008-10-21T09:26Z	http://dx.doi.org/10.5539/enrr.v2n3p161	taxonIdLagoaSeca57_PlotLagoas09/decimalLatitude/-20.43299/decimalLongitude/-43.49139
taxonIdLagoaSeca58	PlotLagoas09_La20La43299Lo43Lo49139	Itacolomi State Park, Lagoa Seca, MG, Brazil	BR	present	native	2008-10-21T09:26Z	http://dx.doi.org/10.5539/enrr.v2n3p175	taxonIdLagoaSeca58_PlotLagoas09/decimalLatitude/-20.43299/decimalLongitude/-43.49139
taxonIdLagoaSeca59	PlotLagoas09_La20La43299Lo43Lo49139	Itacolomi State Park, Lagoa Seca, MG, Brazil	BR	present	native	2008-10-21T09:26Z	http://dx.doi.org/10.5539/enrr.v2n3p220	taxonIdLagoaSeca59_PlotLagoas09/decimalLatitude/-20.43299/decimalLongitude/-43.49139
taxonIdLagoaSeca60	PlotLagoas09_La20La43299Lo43Lo49139	Itacolomi State Park, Lagoa Seca, MG, Brazil	BR	present	native	2008-10-21T09:26Z	http://dx.doi.org/10.5539/enrr.v2n3p230	taxonIdLagoaSeca60_PlotLagoas09/decimalLatitude/-20.43299/decimalLongitude/-43.49139
taxonIdLagoaSeca61	PlotLagoas09_La20La43299Lo43Lo49139	Itacolomi State Park, Lagoa Seca, MG, Brazil	BR	present	native	2008-10-21T09:26Z	http://dx.doi.org/10.5539/enrr.v2n3p248	taxonIdLagoaSeca61_PlotLagoas09/decimalLatitude/-20.43299/decimalLongitude/-43.49139
taxonIdLagoaSeca62	PlotLagoas09_La20La43299Lo43Lo49139	Itacolomi State Park, Lagoa Seca, MG, Brazil	BR	present	native	2008-10-21T09:26Z	http://dx.doi.org/10.5539/enrr.v2n3p261	taxonIdLagoaSeca62_PlotLagoas09/decimalLatitude/-20.43299/decimalLongitude/-43.49139
taxonIdLagoaSeca67	PlotLagoas09_La20La43299Lo43Lo49139	Itacolomi State Park, Lagoa Seca, MG, Brazil	BR	present	native	2008-10-21T09:26Z	http://dx.doi.org/10.5539/enrr.v2n3p267	taxonIdLagoaSeca67_PlotLagoas09/decimalLatitude/-20.43299/decimalLongitude/-43.49139
taxonIdLagoaSeca70	PlotLagoas09_La20La43299Lo43Lo49139	Itacolomi State Park, Lagoa Seca, MG, Brazil	BR	present	native	2008-10-21T09:26Z	http://dx.doi.org/10.5539/enrr.v2n3p280	taxonIdLagoaSeca70_PlotLagoas09/decimalLatitude/-20.43299/decimalLongitude/-43.49139
taxonIdLagoaSeca71	PlotLagoas09_La20La43299Lo43Lo49139	Itacolomi State Park, Lagoa Seca, MG, Brazil	BR	present	native	2008-10-21T09:26Z	http://dx.doi.org/10.5539/enrr.v2n3p282	taxonIdLagoaSeca71_PlotLagoas09/decimalLatitude/-20.43299/decimalLongitude/-43.49139
taxonIdLagoaSeca75	PlotLagoas09_La20La43299Lo43Lo49139	Itacolomi State Park, Lagoa Seca, MG, Brazil	BR	present	native	2008-10-21T09:26Z	http://dx.doi.org/10.5539/enrr.v2n3p296	taxonIdLagoaSeca75_PlotLagoas09/decimalLatitude/-20.43299/decimalLongitude/-43.49139
taxonIdLagoaSeca01	PlotLagoas10_La20La43288Lo43Lo49130	Itacolomi State Park, Lagoa Seca, MG, Brazil	BR	present	native	2008-10-21T09:26Z	http://dx.doi.org/10.5539/enrr.v2n3p309	taxonIdLagoaSeca01_PlotLagoas10/decimalLatitude/-20.43288/decimalLongitude/-43.49130
taxonIdLagoaSeca04	PlotLagoas10_La20La43288Lo43Lo49130	Itacolomi State Park, Lagoa Seca, MG, Brazil	BR	present	native	2008-10-21T09:26Z	http://dx.doi.org/10.5539/enrr.v2n3p328	taxonIdLagoaSeca04_PlotLagoas10/decimalLatitude/-20.43288/decimalLongitude/-43.49130
taxonIdLagoaSeca05	PlotLagoas10_La20La43288Lo43Lo49130	Itacolomi State Park, Lagoa Seca, MG, Brazil	BR	present	native	2008-10-21T09:26Z	http://dx.doi.org/10.5539/enrr.v2n3p356	taxonIdLagoaSeca05_PlotLagoas10/decimalLatitude/-20.43288/decimalLongitude/-43.49130
taxonIdLagoaSeca09	PlotLagoas10_La20La43288Lo43Lo49130	Itacolomi State Park, Lagoa Seca, MG, Brazil	BR	present	native	2008-10-21T09:26Z	http://dx.doi.org/10.5539/enrr.v2n3p378	taxonIdLagoaSeca09_PlotLagoas10/decimalLatitude/-20.43288/decimalLongitude/-43.49130
taxonIdLagoaSeca13	PlotLagoas10_La20La43288Lo43Lo49130	Itacolomi State Park, Lagoa Seca, MG, Brazil	BR	present	native	2008-10-21T09:26Z	http://dx.doi.org/10.5539/enrr.v2n3p394	taxonIdLagoaSeca13_PlotLagoas10/decimalLatitude/-20.43288/decimalLongitude/-43.49130
taxonIdLagoaSeca15	PlotLagoas10_La20La43288Lo43Lo49130	Itacolomi State Park, Lagoa Seca, MG, Brazil	BR	present	native	2008-10-21T09:26Z	http://dx.doi.org/10.5539/enrr.v2n3p404	taxonIdLagoaSeca15_PlotLagoas10/decimalLatitude/-20.43288/decimalLongitude/-43.49130
taxonIdLagoaSeca20	PlotLagoas10_La20La43288Lo43Lo49130	Itacolomi State Park, Lagoa Seca, MG, Brazil	BR	present	native	2008-10-21T09:26Z	http://dx.doi.org/10.5539/enrr.v2n3p421	taxonIdLagoaSeca20_PlotLagoas10/decimalLatitude/-20.43288/decimalLongitude/-43.49130
taxonIdLagoaSeca23	PlotLagoas10_La20La43288Lo43Lo49130	Itacolomi State Park, Lagoa Seca, MG, Brazil	BR	present	native	2008-10-21T09:26Z	http://dx.doi.org/10.5539/enrr.v2n3p435	taxonIdLagoaSeca23_PlotLagoas10/decimalLatitude/-20.43288/decimalLongitude/-43.49130
taxonIdLagoaSeca24	PlotLagoas10_La20La43288Lo43Lo49130	Itacolomi State Park, Lagoa Seca, MG, Brazil	BR	present	native	2008-10-21T09:26Z	http://dx.doi.org/10.5539/enrr.v2n3p449	taxonIdLagoaSeca24_PlotLagoas10/decimalLatitude/-20.43288/decimalLongitude/-43.49130
taxonIdLagoaSeca25	PlotLagoas10_La20La43288Lo43Lo49130	Itacolomi State Park, Lagoa Seca, MG, Brazil	BR	present	native	2008-10-21T09:26Z	http://dx.doi.org/10.5539/enrr.v2n3p459	taxonIdLagoaSeca25_PlotLagoas10/decimalLatitude/-20.43288/decimalLongitude/-43.49130
taxonIdLagoaSeca29	PlotLagoas10_La20La43288Lo43Lo49130	Itacolomi State Park, Lagoa Seca, MG, Brazil	BR	present	native	2008-10-21T09:26Z	http://dx.doi.org/10.5539/enrr.v2n3p467	taxonIdLagoaSeca29_PlotLagoas10/decimalLatitude/-20.43288/decimalLongitude/-43.49130
taxonIdLagoaSeca30	PlotLagoas10_La20La43288Lo43Lo49130	Itacolomi State Park, Lagoa Seca, MG, Brazil	BR	present	native	2008-10-21T09:26Z	http://dx.doi.org/10.5539/enrr.v2n3p477	taxonIdLagoaSeca30_PlotLagoas10/decimalLatitude/-20.43288/decimalLongitude/-43.49130
taxonIdLagoaSeca32	PlotLagoas10_La20La43288Lo43Lo49130	Itacolomi State Park, Lagoa Seca, MG, Brazil	BR	present	native	2008-10-21T09:26Z	http://dx.doi.org/10.5539/enrr.v2n3p510	taxonIdLagoaSeca32_PlotLagoas10/decimalLatitude/-20.43288/decimalLongitude/-43.49130
taxonIdLagoaSeca35	PlotLagoas10_La20La43288Lo43Lo49130	Itacolomi State Park, Lagoa Seca, MG, Brazil	BR	present	native	2008-10-21T09:26Z	http://dx.doi.org/10.5539/enrr.v2n3p514	taxonIdLagoaSeca35_PlotLagoas10/decimalLatitude/-20.43288/decimalLongitude/-43.49130
taxonIdLagoaSeca57	PlotLagoas10_La20La43288Lo43Lo49130	Itacolomi State Park, Lagoa Seca, MG, Brazil	BR	present	native	2008-10-21T09:26Z	http://dx.doi.org/10.5539/enrr.v2n3p539	taxonIdLagoaSeca57_PlotLagoas10/decimalLatitude/-20.43288/decimalLongitude/-43.49130
taxonIdLagoaSeca58	PlotLagoas10_La20La43288Lo43Lo49130	Itacolomi State Park, Lagoa Seca, MG, Brazil	BR	present	native	2008-10-21T09:26Z	http://dx.doi.org/10.5539/enrr.v2n3p552	taxonIdLagoaSeca58_PlotLagoas10/decimalLatitude/-20.43288/decimalLongitude/-43.49130
taxonIdLagoaSeca59	PlotLagoas10_La20La43288Lo43Lo49130	Itacolomi State Park, Lagoa Seca, MG, Brazil	BR	present	native	2008-10-21T09:26Z	http://dx.doi.org/10.5539/enrr.v2n3p133	taxonIdLagoaSeca59_PlotLagoas10/decimalLatitude/-20.43288/decimalLongitude/-43.49130
taxonIdLagoaSeca60	PlotLagoas10_La20La43288Lo43Lo49130	Itacolomi State Park, Lagoa Seca, MG, Brazil	BR	present	native	2008-10-21T09:26Z	http://dx.doi.org/10.5539/enrr.v2n3p142	taxonIdLagoaSeca60_PlotLagoas10/decimalLatitude/-20.43288/decimalLongitude/-43.49130
taxonIdLagoaSeca61	PlotLagoas10_La20La43288Lo43Lo49130	Itacolomi State Park, Lagoa Seca, MG, Brazil	BR	present	native	2008-10-21T09:26Z	http://dx.doi.org/10.5539/enrr.v2n3p149	taxonIdLagoaSeca61_PlotLagoas10/decimalLatitude/-20.43288/decimalLongitude/-43.49130
taxonIdLagoaSeca62	PlotLagoas10_La20La43288Lo43Lo49130	Itacolomi State Park, Lagoa Seca, MG, Brazil	BR	present	native	2008-10-21T09:26Z	http://dx.doi.org/10.5539/enrr.v2n3p162	taxonIdLagoaSeca62_PlotLagoas10/decimalLatitude/-20.43288/decimalLongitude/-43.49130
taxonIdLagoaSeca66	PlotLagoas10_La20La43288Lo43Lo49130	Itacolomi State Park, Lagoa Seca, MG, Brazil	BR	present	native	2008-10-21T09:26Z	http://dx.doi.org/10.5539/enrr.v2n3p171	taxonIdLagoaSeca66_PlotLagoas10/decimalLatitude/-20.43288/decimalLongitude/-43.49130
taxonIdLagoaSeca71	PlotLagoas10_La20La43288Lo43Lo49130	Itacolomi State Park, Lagoa Seca, MG, Brazil	BR	present	native	2008-10-21T09:26Z	http://dx.doi.org/10.5539/enrr.v2n3p176	taxonIdLagoaSeca71_PlotLagoas10/decimalLatitude/-20.43288/decimalLongitude/-43.49130
taxonIdLagoaSeca74	PlotLagoas10_La20La43288Lo43Lo49130	Itacolomi State Park, Lagoa Seca, MG, Brazil	BR	present	native	2008-10-21T09:26Z	http://dx.doi.org/10.5539/enrr.v2n3p192	taxonIdLagoaSeca74_PlotLagoas10/decimalLatitude/-20.43288/decimalLongitude/-43.49130
taxonIdLagoaSeca75	PlotLagoas10_La20La43288Lo43Lo49130	Itacolomi State Park, Lagoa Seca, MG, Brazil	BR	present	native	2008-10-21T09:26Z	http://dx.doi.org/10.5539/enrr.v2n3p208	taxonIdLagoaSeca75_PlotLagoas10/decimalLatitude/-20.43288/decimalLongitude/-43.49130
taxonIdLagoaSeca01	PlotLagoas11_La20La43350Lo43Lo49168	Itacolomi State Park, Lagoa Seca, MG, Brazil	BR	present	native	2008-10-21T09:26Z	http://dx.doi.org/10.5539/enrr.v2n3p221	taxonIdLagoaSeca01_PlotLagoas11/decimalLatitude/-20.43350/decimalLongitude/-43.49168
taxonIdLagoaSeca06	PlotLagoas11_La20La43350Lo43Lo49168	Itacolomi State Park, Lagoa Seca, MG, Brazil	BR	present	native	2008-10-21T09:26Z	http://dx.doi.org/10.5539/enrr.v2n3p238	taxonIdLagoaSeca06_PlotLagoas11/decimalLatitude/-20.43350/decimalLongitude/-43.49168
taxonIdLagoaSeca13	PlotLagoas11_La20La43350Lo43Lo49168	Itacolomi State Park, Lagoa Seca, MG, Brazil	BR	present	native	2008-10-21T09:26Z	http://dx.doi.org/10.5539/enrr.v2n3p262	taxonIdLagoaSeca13_PlotLagoas11/decimalLatitude/-20.43350/decimalLongitude/-43.49168
taxonIdLagoaSeca15	PlotLagoas11_La20La43350Lo43Lo49168	Itacolomi State Park, Lagoa Seca, MG, Brazil	BR	present	native	2008-10-21T09:26Z	http://dx.doi.org/10.5539/enrr.v2n3p268	taxonIdLagoaSeca15_PlotLagoas11/decimalLatitude/-20.43350/decimalLongitude/-43.49168
taxonIdLagoaSeca20	PlotLagoas11_La20La43350Lo43Lo49168	Itacolomi State Park, Lagoa Seca, MG, Brazil	BR	present	native	2008-10-21T09:26Z	http://dx.doi.org/10.5539/enrr.v2n3p274	taxonIdLagoaSeca20_PlotLagoas11/decimalLatitude/-20.43350/decimalLongitude/-43.49168
taxonIdLagoaSeca21	PlotLagoas11_La20La43350Lo43Lo49168	Itacolomi State Park, Lagoa Seca, MG, Brazil	BR	present	native	2008-10-21T09:26Z	http://dx.doi.org/10.5539/enrr.v2n3p281	taxonIdLagoaSeca21_PlotLagoas11/decimalLatitude/-20.43350/decimalLongitude/-43.49168
taxonIdLagoaSeca22	PlotLagoas11_La20La43350Lo43Lo49168	Itacolomi State Park, Lagoa Seca, MG, Brazil	BR	present	native	2008-10-21T09:26Z	http://dx.doi.org/10.5539/enrr.v2n3p283	taxonIdLagoaSeca22_PlotLagoas11/decimalLatitude/-20.43350/decimalLongitude/-43.49168
taxonIdLagoaSeca25	PlotLagoas11_La20La43350Lo43Lo49168	Itacolomi State Park, Lagoa Seca, MG, Brazil	BR	present	native	2008-10-21T09:26Z	http://dx.doi.org/10.5539/enrr.v2n3p310	taxonIdLagoaSeca25_PlotLagoas11/decimalLatitude/-20.43350/decimalLongitude/-43.49168
taxonIdLagoaSeca29	PlotLagoas11_La20La43350Lo43Lo49168	Itacolomi State Park, Lagoa Seca, MG, Brazil	BR	present	native	2008-10-21T09:26Z	http://dx.doi.org/10.5539/enrr.v2n3p337	taxonIdLagoaSeca29_PlotLagoas11/decimalLatitude/-20.43350/decimalLongitude/-43.49168
taxonIdLagoaSeca30	PlotLagoas11_La20La43350Lo43Lo49168	Itacolomi State Park, Lagoa Seca, MG, Brazil	BR	present	native	2008-10-21T09:26Z	http://dx.doi.org/10.5539/enrr.v2n3p357	taxonIdLagoaSeca30_PlotLagoas11/decimalLatitude/-20.43350/decimalLongitude/-43.49168
taxonIdLagoaSeca32	PlotLagoas11_La20La43350Lo43Lo49168	Itacolomi State Park, Lagoa Seca, MG, Brazil	BR	present	native	2008-10-21T09:26Z	http://dx.doi.org/10.5539/enrr.v2n3p379	taxonIdLagoaSeca32_PlotLagoas11/decimalLatitude/-20.43350/decimalLongitude/-43.49168
taxonIdLagoaSeca34	PlotLagoas11_La20La43350Lo43Lo49168	Itacolomi State Park, Lagoa Seca, MG, Brazil	BR	present	native	2008-10-21T09:26Z	http://dx.doi.org/10.5539/enrr.v2n3p389	taxonIdLagoaSeca34_PlotLagoas11/decimalLatitude/-20.43350/decimalLongitude/-43.49168
taxonIdLagoaSeca35	PlotLagoas11_La20La43350Lo43Lo49168	Itacolomi State Park, Lagoa Seca, MG, Brazil	BR	present	native	2008-10-21T09:26Z	http://dx.doi.org/10.5539/enrr.v2n3p395	taxonIdLagoaSeca35_PlotLagoas11/decimalLatitude/-20.43350/decimalLongitude/-43.49168
taxonIdLagoaSeca41	PlotLagoas11_La20La43350Lo43Lo49168	Itacolomi State Park, Lagoa Seca, MG, Brazil	BR	present	native	2008-10-21T09:26Z	http://dx.doi.org/10.5539/enrr.v2n3p405	taxonIdLagoaSeca41_PlotLagoas11/decimalLatitude/-20.43350/decimalLongitude/-43.49168
taxonIdLagoaSeca57	PlotLagoas11_La20La43350Lo43Lo49168	Itacolomi State Park, Lagoa Seca, MG, Brazil	BR	present	native	2008-10-21T09:26Z	http://dx.doi.org/10.5539/enrr.v2n3p409	taxonIdLagoaSeca57_PlotLagoas11/decimalLatitude/-20.43350/decimalLongitude/-43.49168
taxonIdLagoaSeca58	PlotLagoas11_La20La43350Lo43Lo49168	Itacolomi State Park, Lagoa Seca, MG, Brazil	BR	present	native	2008-10-21T09:26Z	http://dx.doi.org/10.5539/enrr.v2n3p422	taxonIdLagoaSeca58_PlotLagoas11/decimalLatitude/-20.43350/decimalLongitude/-43.49168
taxonIdLagoaSeca59	PlotLagoas11_La20La43350Lo43Lo49168	Itacolomi State Park, Lagoa Seca, MG, Brazil	BR	present	native	2008-10-21T09:26Z	http://dx.doi.org/10.5539/enrr.v2n3p436	taxonIdLagoaSeca59_PlotLagoas11/decimalLatitude/-20.43350/decimalLongitude/-43.49168
taxonIdLagoaSeca60	PlotLagoas11_La20La43350Lo43Lo49168	Itacolomi State Park, Lagoa Seca, MG, Brazil	BR	present	native	2008-10-21T09:26Z	http://dx.doi.org/10.5539/enrr.v2n3p450	taxonIdLagoaSeca60_PlotLagoas11/decimalLatitude/-20.43350/decimalLongitude/-43.49168
taxonIdLagoaSeca62	PlotLagoas11_La20La43350Lo43Lo49168	Itacolomi State Park, Lagoa Seca, MG, Brazil	BR	present	native	2008-10-21T09:26Z	http://dx.doi.org/10.5539/enrr.v2n3p468	taxonIdLagoaSeca62_PlotLagoas11/decimalLatitude/-20.43350/decimalLongitude/-43.49168
taxonIdLagoaSeca66	PlotLagoas11_La20La43350Lo43Lo49168	Itacolomi State Park, Lagoa Seca, MG, Brazil	BR	present	native	2008-10-21T09:26Z	http://dx.doi.org/10.5539/enrr.v2n3p478	taxonIdLagoaSeca66_PlotLagoas11/decimalLatitude/-20.43350/decimalLongitude/-43.49168
taxonIdLagoaSeca74	PlotLagoas11_La20La43350Lo43Lo49168	Itacolomi State Park, Lagoa Seca, MG, Brazil	BR	present	native	2008-10-21T09:26Z	http://dx.doi.org/10.5539/enrr.v2n3p486	taxonIdLagoaSeca74_PlotLagoas11/decimalLatitude/-20.43350/decimalLongitude/-43.49168
taxonIdLagoaSeca75	PlotLagoas11_La20La43350Lo43Lo49168	Itacolomi State Park, Lagoa Seca, MG, Brazil	BR	present	native	2008-10-21T09:26Z	http://dx.doi.org/10.5539/enrr.v2n3p498	taxonIdLagoaSeca75_PlotLagoas11/decimalLatitude/-20.43350/decimalLongitude/-43.49168
taxonIdLagoaSeca01	PlotLagoas12_La20La43339Lo43Lo49154	Itacolomi State Park, Lagoa Seca, MG, Brazil	BR	present	native	2008-10-21T09:26Z	http://dx.doi.org/10.5539/enrr.v2n3p524	taxonIdLagoaSeca01_PlotLagoas12/decimalLatitude/-20.43339/decimalLongitude/-43.49154
taxonIdLagoaSeca04	PlotLagoas12_La20La43339Lo43Lo49154	Itacolomi State Park, Lagoa Seca, MG, Brazil	BR	present	native	2008-10-21T09:26Z	http://dx.doi.org/10.5539/enrr.v2n3p553	taxonIdLagoaSeca04_PlotLagoas12/decimalLatitude/-20.43339/decimalLongitude/-43.49154
taxonIdLagoaSeca08	PlotLagoas12_La20La43339Lo43Lo49154	Itacolomi State Park, Lagoa Seca, MG, Brazil	BR	present	native	2008-10-21T09:26Z	http://dx.doi.org/10.5539/enrr.v2n3p150	taxonIdLagoaSeca08_PlotLagoas12/decimalLatitude/-20.43339/decimalLongitude/-43.49154
taxonIdLagoaSeca10	PlotLagoas12_La20La43339Lo43Lo49154	Itacolomi State Park, Lagoa Seca, MG, Brazil	BR	present	native	2008-10-21T09:26Z	http://dx.doi.org/10.5539/enrr.v2n3p163	taxonIdLagoaSeca10_PlotLagoas12/decimalLatitude/-20.43339/decimalLongitude/-43.49154
taxonIdLagoaSeca13	PlotLagoas12_La20La43339Lo43Lo49154	Itacolomi State Park, Lagoa Seca, MG, Brazil	BR	present	native	2008-10-21T09:26Z	http://dx.doi.org/10.5539/enrr.v2n3p209	taxonIdLagoaSeca13_PlotLagoas12/decimalLatitude/-20.43339/decimalLongitude/-43.49154
taxonIdLagoaSeca14	PlotLagoas12_La20La43339Lo43Lo49154	Itacolomi State Park, Lagoa Seca, MG, Brazil	BR	present	native	2008-10-21T09:26Z	http://dx.doi.org/10.5539/enrr.v2n3p222	taxonIdLagoaSeca14_PlotLagoas12/decimalLatitude/-20.43339/decimalLongitude/-43.49154
taxonIdLagoaSeca15	PlotLagoas12_La20La43339Lo43Lo49154	Itacolomi State Park, Lagoa Seca, MG, Brazil	BR	present	native	2008-10-21T09:26Z	http://dx.doi.org/10.5539/enrr.v2n3p239	taxonIdLagoaSeca15_PlotLagoas12/decimalLatitude/-20.43339/decimalLongitude/-43.49154
taxonIdLagoaSeca20	PlotLagoas12_La20La43339Lo43Lo49154	Itacolomi State Park, Lagoa Seca, MG, Brazil	BR	present	native	2008-10-21T09:26Z	http://dx.doi.org/10.5539/enrr.v2n3p257	taxonIdLagoaSeca20_PlotLagoas12/decimalLatitude/-20.43339/decimalLongitude/-43.49154
taxonIdLagoaSeca25	PlotLagoas12_La20La43339Lo43Lo49154	Itacolomi State Park, Lagoa Seca, MG, Brazil	BR	present	native	2008-10-21T09:26Z	http://dx.doi.org/10.5539/enrr.v2n3p297	taxonIdLagoaSeca25_PlotLagoas12/decimalLatitude/-20.43339/decimalLongitude/-43.49154
taxonIdLagoaSeca29	PlotLagoas12_La20La43339Lo43Lo49154	Itacolomi State Park, Lagoa Seca, MG, Brazil	BR	present	native	2008-10-21T09:26Z	http://dx.doi.org/10.5539/enrr.v2n3p311	taxonIdLagoaSeca29_PlotLagoas12/decimalLatitude/-20.43339/decimalLongitude/-43.49154
taxonIdLagoaSeca30	PlotLagoas12_La20La43339Lo43Lo49154	Itacolomi State Park, Lagoa Seca, MG, Brazil	BR	present	native	2008-10-21T09:26Z	http://dx.doi.org/10.5539/enrr.v2n3p338	taxonIdLagoaSeca30_PlotLagoas12/decimalLatitude/-20.43339/decimalLongitude/-43.49154
taxonIdLagoaSeca32	PlotLagoas12_La20La43339Lo43Lo49154	Itacolomi State Park, Lagoa Seca, MG, Brazil	BR	present	native	2008-10-21T09:26Z	http://dx.doi.org/10.5539/enrr.v2n3p347	taxonIdLagoaSeca32_PlotLagoas12/decimalLatitude/-20.43339/decimalLongitude/-43.49154
taxonIdLagoaSeca33	PlotLagoas12_La20La43339Lo43Lo49154	Itacolomi State Park, Lagoa Seca, MG, Brazil	BR	present	native	2008-10-21T09:26Z	http://dx.doi.org/10.5539/enrr.v2n3p350	taxonIdLagoaSeca33_PlotLagoas12/decimalLatitude/-20.43339/decimalLongitude/-43.49154
taxonIdLagoaSeca34	PlotLagoas12_La20La43339Lo43Lo49154	Itacolomi State Park, Lagoa Seca, MG, Brazil	BR	present	native	2008-10-21T09:26Z	http://dx.doi.org/10.5539/enrr.v2n3p376	taxonIdLagoaSeca34_PlotLagoas12/decimalLatitude/-20.43339/decimalLongitude/-43.49154
taxonIdLagoaSeca35	PlotLagoas12_La20La43339Lo43Lo49154	Itacolomi State Park, Lagoa Seca, MG, Brazil	BR	present	native	2008-10-21T09:26Z	http://dx.doi.org/10.5539/enrr.v2n3p380	taxonIdLagoaSeca35_PlotLagoas12/decimalLatitude/-20.43339/decimalLongitude/-43.49154
taxonIdLagoaSeca40	PlotLagoas12_La20La43339Lo43Lo49154	Itacolomi State Park, Lagoa Seca, MG, Brazil	BR	present	native	2008-10-21T09:26Z	http://dx.doi.org/10.5539/enrr.v2n3p396	taxonIdLagoaSeca40_PlotLagoas12/decimalLatitude/-20.43339/decimalLongitude/-43.49154
taxonIdLagoaSeca41	PlotLagoas12_La20La43339Lo43Lo49154	Itacolomi State Park, Lagoa Seca, MG, Brazil	BR	present	native	2008-10-21T09:26Z	http://dx.doi.org/10.5539/enrr.v2n3p406	taxonIdLagoaSeca41_PlotLagoas12/decimalLatitude/-20.43339/decimalLongitude/-43.49154
taxonIdLagoaSeca42	PlotLagoas12_La20La43339Lo43Lo49154	Itacolomi State Park, Lagoa Seca, MG, Brazil	BR	present	native	2008-10-21T09:26Z	http://dx.doi.org/10.5539/enrr.v2n3p410	taxonIdLagoaSeca42_PlotLagoas12/decimalLatitude/-20.43339/decimalLongitude/-43.49154
taxonIdLagoaSeca50	PlotLagoas12_La20La43339Lo43Lo49154	Itacolomi State Park, Lagoa Seca, MG, Brazil	BR	present	native	2008-10-21T09:26Z	http://dx.doi.org/10.5539/enrr.v2n3p423	taxonIdLagoaSeca50_PlotLagoas12/decimalLatitude/-20.43339/decimalLongitude/-43.49154
taxonIdLagoaSeca58	PlotLagoas12_La20La43339Lo43Lo49154	Itacolomi State Park, Lagoa Seca, MG, Brazil	BR	present	native	2008-10-21T09:26Z	http://dx.doi.org/10.5539/enrr.v2n3p437	taxonIdLagoaSeca58_PlotLagoas12/decimalLatitude/-20.43339/decimalLongitude/-43.49154
taxonIdLagoaSeca59	PlotLagoas12_La20La43339Lo43Lo49154	Itacolomi State Park, Lagoa Seca, MG, Brazil	BR	present	native	2008-10-21T09:26Z	http://dx.doi.org/10.5539/enrr.v2n3p451	taxonIdLagoaSeca59_PlotLagoas12/decimalLatitude/-20.43339/decimalLongitude/-43.49154
taxonIdLagoaSeca60	PlotLagoas12_La20La43339Lo43Lo49154	Itacolomi State Park, Lagoa Seca, MG, Brazil	BR	present	native	2008-10-21T09:26Z	http://dx.doi.org/10.5539/enrr.v2n3p469	taxonIdLagoaSeca60_PlotLagoas12/decimalLatitude/-20.43339/decimalLongitude/-43.49154
taxonIdLagoaSeca61	PlotLagoas12_La20La43339Lo43Lo49154	Itacolomi State Park, Lagoa Seca, MG, Brazil	BR	present	native	2008-10-21T09:26Z	http://dx.doi.org/10.5539/enrr.v2n3p487	taxonIdLagoaSeca61_PlotLagoas12/decimalLatitude/-20.43339/decimalLongitude/-43.49154
taxonIdLagoaSeca62	PlotLagoas12_La20La43339Lo43Lo49154	Itacolomi State Park, Lagoa Seca, MG, Brazil	BR	present	native	2008-10-21T09:26Z	http://dx.doi.org/10.5539/enrr.v2n3p499	taxonIdLagoaSeca62_PlotLagoas12/decimalLatitude/-20.43339/decimalLongitude/-43.49154
taxonIdLagoaSeca65	PlotLagoas12_La20La43339Lo43Lo49154	Itacolomi State Park, Lagoa Seca, MG, Brazil	BR	present	native	2008-10-21T09:26Z	http://dx.doi.org/10.5539/enrr.v2n3p520	taxonIdLagoaSeca65_PlotLagoas12/decimalLatitude/-20.43339/decimalLongitude/-43.49154
taxonIdLagoaSeca66	PlotLagoas12_La20La43339Lo43Lo49154	Itacolomi State Park, Lagoa Seca, MG, Brazil	BR	present	native	2008-10-21T09:26Z	http://dx.doi.org/10.5539/enrr.v2n3p525	taxonIdLagoaSeca66_PlotLagoas12/decimalLatitude/-20.43339/decimalLongitude/-43.49154
taxonIdLagoaSeca72	PlotLagoas12_La20La43339Lo43Lo49154	Itacolomi State Park, Lagoa Seca, MG, Brazil	BR	present	native	2008-10-21T09:26Z	http://dx.doi.org/10.5539/enrr.v2n3p554	taxonIdLagoaSeca72_PlotLagoas12/decimalLatitude/-20.43339/decimalLongitude/-43.49154
taxonIdLagoaSeca74	PlotLagoas12_La20La43339Lo43Lo49154	Itacolomi State Park, Lagoa Seca, MG, Brazil	BR	present	native	2008-10-21T09:26Z	http://dx.doi.org/10.5539/enrr.v2n3p563	taxonIdLagoaSeca74_PlotLagoas12/decimalLatitude/-20.43339/decimalLongitude/-43.49154
taxonIdLagoaSeca75	PlotLagoas12_La20La43339Lo43Lo49154	Itacolomi State Park, Lagoa Seca, MG, Brazil	BR	present	native	2008-10-21T09:26Z	http://dx.doi.org/10.5539/enrr.v2n3p592	taxonIdLagoaSeca75_PlotLagoas12/decimalLatitude/-20.43339/decimalLongitude/-43.49154
taxonIdLagoaSeca76	PlotLagoas12_La20La43339Lo43Lo49154	Itacolomi State Park, Lagoa Seca, MG, Brazil	BR	present	native	2008-10-21T09:26Z	http://dx.doi.org/10.5539/enrr.v2n3p117	taxonIdLagoaSeca76_PlotLagoas12/decimalLatitude/-20.43339/decimalLongitude/-43.49154
taxonIdLagoaSeca01	PlotLagoas13_La20La43328Lo43Lo49142	Itacolomi State Park, Lagoa Seca, MG, Brazil	BR	present	native	2008-10-21T09:26Z	http://dx.doi.org/10.5539/enrr.v2n3p124	taxonIdLagoaSeca01_PlotLagoas13/decimalLatitude/-20.43328/decimalLongitude/-43.49142
taxonIdLagoaSeca04	PlotLagoas13_La20La43328Lo43Lo49142	Itacolomi State Park, Lagoa Seca, MG, Brazil	BR	present	native	2008-10-21T09:26Z	http://dx.doi.org/10.5539/enrr.v2n3p126	taxonIdLagoaSeca04_PlotLagoas13/decimalLatitude/-20.43328/decimalLongitude/-43.49142
taxonIdLagoaSeca05	PlotLagoas13_La20La43328Lo43Lo49142	Itacolomi State Park, Lagoa Seca, MG, Brazil	BR	present	native	2008-10-21T09:26Z	http://dx.doi.org/10.5539/enrr.v2n3p143	taxonIdLagoaSeca05_PlotLagoas13/decimalLatitude/-20.43328/decimalLongitude/-43.49142
taxonIdLagoaSeca06	PlotLagoas13_La20La43328Lo43Lo49142	Itacolomi State Park, Lagoa Seca, MG, Brazil	BR	present	native	2008-10-21T09:26Z	http://dx.doi.org/10.5539/enrr.v2n3p151	taxonIdLagoaSeca06_PlotLagoas13/decimalLatitude/-20.43328/decimalLongitude/-43.49142
taxonIdLagoaSeca07	PlotLagoas13_La20La43328Lo43Lo49142	Itacolomi State Park, Lagoa Seca, MG, Brazil	BR	present	native	2008-10-21T09:26Z	http://dx.doi.org/10.5539/enrr.v2n3p164	taxonIdLagoaSeca07_PlotLagoas13/decimalLatitude/-20.43328/decimalLongitude/-43.49142
taxonIdLagoaSeca08	PlotLagoas13_La20La43328Lo43Lo49142	Itacolomi State Park, Lagoa Seca, MG, Brazil	BR	present	native	2008-10-21T09:26Z	http://dx.doi.org/10.5539/enrr.v2n3p193	taxonIdLagoaSeca08_PlotLagoas13/decimalLatitude/-20.43328/decimalLongitude/-43.49142
taxonIdLagoaSeca11	PlotLagoas13_La20La43328Lo43Lo49142	Itacolomi State Park, Lagoa Seca, MG, Brazil	BR	present	native	2008-10-21T09:26Z	http://dx.doi.org/10.5539/enrr.v2n3p204	taxonIdLagoaSeca11_PlotLagoas13/decimalLatitude/-20.43328/decimalLongitude/-43.49142
taxonIdLagoaSeca14	PlotLagoas13_La20La43328Lo43Lo49142	Itacolomi State Park, Lagoa Seca, MG, Brazil	BR	present	native	2008-10-21T09:26Z	http://dx.doi.org/10.5539/enrr.v2n3p210	taxonIdLagoaSeca14_PlotLagoas13/decimalLatitude/-20.43328/decimalLongitude/-43.49142
taxonIdLagoaSeca15	PlotLagoas13_La20La43328Lo43Lo49142	Itacolomi State Park, Lagoa Seca, MG, Brazil	BR	present	native	2008-10-21T09:26Z	http://dx.doi.org/10.5539/enrr.v2n3p223	taxonIdLagoaSeca15_PlotLagoas13/decimalLatitude/-20.43328/decimalLongitude/-43.49142
taxonIdLagoaSeca20	PlotLagoas13_La20La43328Lo43Lo49142	Itacolomi State Park, Lagoa Seca, MG, Brazil	BR	present	native	2008-10-21T09:26Z	http://dx.doi.org/10.5539/enrr.v2n3p229	taxonIdLagoaSeca20_PlotLagoas13/decimalLatitude/-20.43328/decimalLongitude/-43.49142
taxonIdLagoaSeca24	PlotLagoas13_La20La43328Lo43Lo49142	Itacolomi State Park, Lagoa Seca, MG, Brazil	BR	present	native	2008-10-21T09:26Z	http://dx.doi.org/10.5539/enrr.v2n3p263	taxonIdLagoaSeca24_PlotLagoas13/decimalLatitude/-20.43328/decimalLongitude/-43.49142
taxonIdLagoaSeca25	PlotLagoas13_La20La43328Lo43Lo49142	Itacolomi State Park, Lagoa Seca, MG, Brazil	BR	present	native	2008-10-21T09:26Z	http://dx.doi.org/10.5539/enrr.v2n3p284	taxonIdLagoaSeca25_PlotLagoas13/decimalLatitude/-20.43328/decimalLongitude/-43.49142
taxonIdLagoaSeca26	PlotLagoas13_La20La43328Lo43Lo49142	Itacolomi State Park, Lagoa Seca, MG, Brazil	BR	present	native	2008-10-21T09:26Z	http://dx.doi.org/10.5539/enrr.v2n3p312	taxonIdLagoaSeca26_PlotLagoas13/decimalLatitude/-20.43328/decimalLongitude/-43.49142
taxonIdLagoaSeca30	PlotLagoas13_La20La43328Lo43Lo49142	Itacolomi State Park, Lagoa Seca, MG, Brazil	BR	present	native	2008-10-21T09:26Z	http://dx.doi.org/10.5539/enrr.v2n3p320	taxonIdLagoaSeca30_PlotLagoas13/decimalLatitude/-20.43328/decimalLongitude/-43.49142
taxonIdLagoaSeca33	PlotLagoas13_La20La43328Lo43Lo49142	Itacolomi State Park, Lagoa Seca, MG, Brazil	BR	present	native	2008-10-21T09:26Z	http://dx.doi.org/10.5539/enrr.v2n3p332	taxonIdLagoaSeca33_PlotLagoas13/decimalLatitude/-20.43328/decimalLongitude/-43.49142
taxonIdLagoaSeca34	PlotLagoas13_La20La43328Lo43Lo49142	Itacolomi State Park, Lagoa Seca, MG, Brazil	BR	present	native	2008-10-21T09:26Z	http://dx.doi.org/10.5539/enrr.v2n3p339	taxonIdLagoaSeca34_PlotLagoas13/decimalLatitude/-20.43328/decimalLongitude/-43.49142
taxonIdLagoaSeca35	PlotLagoas13_La20La43328Lo43Lo49142	Itacolomi State Park, Lagoa Seca, MG, Brazil	BR	present	native	2008-10-21T09:26Z	http://dx.doi.org/10.5539/enrr.v2n3p348	taxonIdLagoaSeca35_PlotLagoas13/decimalLatitude/-20.43328/decimalLongitude/-43.49142
taxonIdLagoaSeca36	PlotLagoas13_La20La43328Lo43Lo49142	Itacolomi State Park, Lagoa Seca, MG, Brazil	BR	present	native	2008-10-21T09:26Z	http://dx.doi.org/10.5539/enrr.v2n3p358	taxonIdLagoaSeca36_PlotLagoas13/decimalLatitude/-20.43328/decimalLongitude/-43.49142
taxonIdLagoaSeca37	PlotLagoas13_La20La43328Lo43Lo49142	Itacolomi State Park, Lagoa Seca, MG, Brazil	BR	present	native	2008-10-21T09:26Z	http://dx.doi.org/10.5539/enrr.v2n3p370	taxonIdLagoaSeca37_PlotLagoas13/decimalLatitude/-20.43328/decimalLongitude/-43.49142
taxonIdLagoaSeca39	PlotLagoas13_La20La43328Lo43Lo49142	Itacolomi State Park, Lagoa Seca, MG, Brazil	BR	present	native	2008-10-21T09:26Z	http://dx.doi.org/10.5539/enrr.v2n3p381	taxonIdLagoaSeca39_PlotLagoas13/decimalLatitude/-20.43328/decimalLongitude/-43.49142
taxonIdLagoaSeca40	PlotLagoas13_La20La43328Lo43Lo49142	Itacolomi State Park, Lagoa Seca, MG, Brazil	BR	present	native	2008-10-21T09:26Z	http://dx.doi.org/10.5539/enrr.v2n3p390	taxonIdLagoaSeca40_PlotLagoas13/decimalLatitude/-20.43328/decimalLongitude/-43.49142
taxonIdLagoaSeca50	PlotLagoas13_La20La43328Lo43Lo49142	Itacolomi State Park, Lagoa Seca, MG, Brazil	BR	present	native	2008-10-21T09:26Z	http://dx.doi.org/10.5539/enrr.v2n3p424	taxonIdLagoaSeca50_PlotLagoas13/decimalLatitude/-20.43328/decimalLongitude/-43.49142
taxonIdLagoaSeca56	PlotLagoas13_La20La43328Lo43Lo49142	Itacolomi State Park, Lagoa Seca, MG, Brazil	BR	present	native	2008-10-21T09:26Z	http://dx.doi.org/10.5539/enrr.v2n3p430	taxonIdLagoaSeca56_PlotLagoas13/decimalLatitude/-20.43328/decimalLongitude/-43.49142
taxonIdLagoaSeca58	PlotLagoas13_La20La43328Lo43Lo49142	Itacolomi State Park, Lagoa Seca, MG, Brazil	BR	present	native	2008-10-21T09:26Z	http://dx.doi.org/10.5539/enrr.v2n3p452	taxonIdLagoaSeca58_PlotLagoas13/decimalLatitude/-20.43328/decimalLongitude/-43.49142
taxonIdLagoaSeca59	PlotLagoas13_La20La43328Lo43Lo49142	Itacolomi State Park, Lagoa Seca, MG, Brazil	BR	present	native	2008-10-21T09:26Z	http://dx.doi.org/10.5539/enrr.v2n3p470	taxonIdLagoaSeca59_PlotLagoas13/decimalLatitude/-20.43328/decimalLongitude/-43.49142
taxonIdLagoaSeca60	PlotLagoas13_La20La43328Lo43Lo49142	Itacolomi State Park, Lagoa Seca, MG, Brazil	BR	present	native	2008-10-21T09:26Z	http://dx.doi.org/10.5539/enrr.v2n3p488	taxonIdLagoaSeca60_PlotLagoas13/decimalLatitude/-20.43328/decimalLongitude/-43.49142
taxonIdLagoaSeca62	PlotLagoas13_La20La43328Lo43Lo49142	Itacolomi State Park, Lagoa Seca, MG, Brazil	BR	present	native	2008-10-21T09:26Z	http://dx.doi.org/10.5539/enrr.v2n3p500	taxonIdLagoaSeca62_PlotLagoas13/decimalLatitude/-20.43328/decimalLongitude/-43.49142
taxonIdLagoaSeca65	PlotLagoas13_La20La43328Lo43Lo49142	Itacolomi State Park, Lagoa Seca, MG, Brazil	BR	present	native	2008-10-21T09:26Z	http://dx.doi.org/10.5539/enrr.v2n3p507	taxonIdLagoaSeca65_PlotLagoas13/decimalLatitude/-20.43328/decimalLongitude/-43.49142
taxonIdLagoaSeca66	PlotLagoas13_La20La43328Lo43Lo49142	Itacolomi State Park, Lagoa Seca, MG, Brazil	BR	present	native	2008-10-21T09:26Z	http://dx.doi.org/10.5539/enrr.v2n3p511	taxonIdLagoaSeca66_PlotLagoas13/decimalLatitude/-20.43328/decimalLongitude/-43.49142
taxonIdLagoaSeca70	PlotLagoas13_La20La43328Lo43Lo49142	Itacolomi State Park, Lagoa Seca, MG, Brazil	BR	present	native	2008-10-21T09:26Z	http://dx.doi.org/10.5539/enrr.v2n3p526	taxonIdLagoaSeca70_PlotLagoas13/decimalLatitude/-20.43328/decimalLongitude/-43.49142
taxonIdLagoaSeca72	PlotLagoas13_La20La43328Lo43Lo49142	Itacolomi State Park, Lagoa Seca, MG, Brazil	BR	present	native	2008-10-21T09:26Z	http://dx.doi.org/10.5539/enrr.v2n3p530	taxonIdLagoaSeca72_PlotLagoas13/decimalLatitude/-20.43328/decimalLongitude/-43.49142
taxonIdLagoaSeca75	PlotLagoas13_La20La43328Lo43Lo49142	Itacolomi State Park, Lagoa Seca, MG, Brazil	BR	present	native	2008-10-21T09:26Z	http://dx.doi.org/10.5539/enrr.v2n3p540	taxonIdLagoaSeca75_PlotLagoas13/decimalLatitude/-20.43328/decimalLongitude/-43.49142
taxonIdLagoaSeca76	PlotLagoas13_La20La43328Lo43Lo49142	Itacolomi State Park, Lagoa Seca, MG, Brazil	BR	present	native	2008-10-21T09:26Z	http://dx.doi.org/10.5539/enrr.v2n3p555	taxonIdLagoaSeca76_PlotLagoas13/decimalLatitude/-20.43328/decimalLongitude/-43.49142
taxonIdLagoaSeca01	PlotLagoas14_La20La43314Lo43Lo49126	Itacolomi State Park, Lagoa Seca, MG, Brazil	BR	present	native	2008-10-21T09:26Z	http://dx.doi.org/10.5539/enrr.v2n3p564	taxonIdLagoaSeca01_PlotLagoas14/decimalLatitude/-20.43314/decimalLongitude/-43.49126
taxonIdLagoaSeca02	PlotLagoas14_La20La43314Lo43Lo49126	Itacolomi State Park, Lagoa Seca, MG, Brazil	BR	present	native	2008-10-21T09:26Z	http://dx.doi.org/10.5539/enrr.v2n3p575	taxonIdLagoaSeca02_PlotLagoas14/decimalLatitude/-20.43314/decimalLongitude/-43.49126
taxonIdLagoaSeca04	PlotLagoas14_La20La43314Lo43Lo49126	Itacolomi State Park, Lagoa Seca, MG, Brazil	BR	present	native	2008-10-21T09:26Z	http://dx.doi.org/10.5539/enrr.v2n3p585	taxonIdLagoaSeca04_PlotLagoas14/decimalLatitude/-20.43314/decimalLongitude/-43.49126
taxonIdLagoaSeca10	PlotLagoas14_La20La43314Lo43Lo49126	Itacolomi State Park, Lagoa Seca, MG, Brazil	BR	present	native	2008-10-21T09:26Z	http://dx.doi.org/10.5539/enrr.v2n3p118	taxonIdLagoaSeca10_PlotLagoas14/decimalLatitude/-20.43314/decimalLongitude/-43.49126
taxonIdLagoaSeca12	PlotLagoas14_La20La43314Lo43Lo49126	Itacolomi State Park, Lagoa Seca, MG, Brazil	BR	present	native	2008-10-21T09:26Z	http://dx.doi.org/10.5539/enrr.v2n3p127	taxonIdLagoaSeca12_PlotLagoas14/decimalLatitude/-20.43314/decimalLongitude/-43.49126
taxonIdLagoaSeca13	PlotLagoas14_La20La43314Lo43Lo49126	Itacolomi State Park, Lagoa Seca, MG, Brazil	BR	present	native	2008-10-21T09:26Z	http://dx.doi.org/10.5539/enrr.v2n3p169	taxonIdLagoaSeca13_PlotLagoas14/decimalLatitude/-20.43314/decimalLongitude/-43.49126
taxonIdLagoaSeca17	PlotLagoas14_La20La43314Lo43Lo49126	Itacolomi State Park, Lagoa Seca, MG, Brazil	BR	present	native	2008-10-21T09:26Z	http://dx.doi.org/10.5539/enrr.v2n3p199	taxonIdLagoaSeca17_PlotLagoas14/decimalLatitude/-20.43314/decimalLongitude/-43.49126
taxonIdLagoaSeca25	PlotLagoas14_La20La43314Lo43Lo49126	Itacolomi State Park, Lagoa Seca, MG, Brazil	BR	present	native	2008-10-21T09:26Z	http://dx.doi.org/10.5539/enrr.v2n3p202	taxonIdLagoaSeca25_PlotLagoas14/decimalLatitude/-20.43314/decimalLongitude/-43.49126
taxonIdLagoaSeca27	PlotLagoas14_La20La43314Lo43Lo49126	Itacolomi State Park, Lagoa Seca, MG, Brazil	BR	present	native	2008-10-21T09:26Z	http://dx.doi.org/10.5539/enrr.v2n3p240	taxonIdLagoaSeca27_PlotLagoas14/decimalLatitude/-20.43314/decimalLongitude/-43.49126
taxonIdLagoaSeca34	PlotLagoas14_La20La43314Lo43Lo49126	Itacolomi State Park, Lagoa Seca, MG, Brazil	BR	present	native	2008-10-21T09:26Z	http://dx.doi.org/10.5539/enrr.v2n3p250	taxonIdLagoaSeca34_PlotLagoas14/decimalLatitude/-20.43314/decimalLongitude/-43.49126
taxonIdLagoaSeca41	PlotLagoas14_La20La43314Lo43Lo49126	Itacolomi State Park, Lagoa Seca, MG, Brazil	BR	present	native	2008-10-21T09:26Z	http://dx.doi.org/10.5539/enrr.v2n3p256	taxonIdLagoaSeca41_PlotLagoas14/decimalLatitude/-20.43314/decimalLongitude/-43.49126
taxonIdLagoaSeca44	PlotLagoas14_La20La43314Lo43Lo49126	Itacolomi State Park, Lagoa Seca, MG, Brazil	BR	present	native	2008-10-21T09:26Z	http://dx.doi.org/10.5539/enrr.v2n3p272	taxonIdLagoaSeca44_PlotLagoas14/decimalLatitude/-20.43314/decimalLongitude/-43.49126
taxonIdLagoaSeca55	PlotLagoas14_La20La43314Lo43Lo49126	Itacolomi State Park, Lagoa Seca, MG, Brazil	BR	present	native	2008-10-21T09:26Z	http://dx.doi.org/10.5539/enrr.v2n3p285	taxonIdLagoaSeca55_PlotLagoas14/decimalLatitude/-20.43314/decimalLongitude/-43.49126
taxonIdLagoaSeca58	PlotLagoas14_La20La43314Lo43Lo49126	Itacolomi State Park, Lagoa Seca, MG, Brazil	BR	present	native	2008-10-21T09:26Z	http://dx.doi.org/10.5539/enrr.v2n3p303	taxonIdLagoaSeca58_PlotLagoas14/decimalLatitude/-20.43314/decimalLongitude/-43.49126
taxonIdLagoaSeca59	PlotLagoas14_La20La43314Lo43Lo49126	Itacolomi State Park, Lagoa Seca, MG, Brazil	BR	present	native	2008-10-21T09:26Z	http://dx.doi.org/10.5539/enrr.v2n3p304	taxonIdLagoaSeca59_PlotLagoas14/decimalLatitude/-20.43314/decimalLongitude/-43.49126
taxonIdLagoaSeca60	PlotLagoas14_La20La43314Lo43Lo49126	Itacolomi State Park, Lagoa Seca, MG, Brazil	BR	present	native	2008-10-21T09:26Z	http://dx.doi.org/10.5539/enrr.v2n3p313	taxonIdLagoaSeca60_PlotLagoas14/decimalLatitude/-20.43314/decimalLongitude/-43.49126
taxonIdLagoaSeca62	PlotLagoas14_La20La43314Lo43Lo49126	Itacolomi State Park, Lagoa Seca, MG, Brazil	BR	present	native	2008-10-21T09:26Z	http://dx.doi.org/10.5539/enrr.v2n3p329	taxonIdLagoaSeca62_PlotLagoas14/decimalLatitude/-20.43314/decimalLongitude/-43.49126
taxonIdLagoaSeca70	PlotLagoas14_La20La43314Lo43Lo49126	Itacolomi State Park, Lagoa Seca, MG, Brazil	BR	present	native	2008-10-21T09:26Z	http://dx.doi.org/10.5539/enrr.v2n3p359	taxonIdLagoaSeca70_PlotLagoas14/decimalLatitude/-20.43314/decimalLongitude/-43.49126
taxonIdLagoaSeca71	PlotLagoas14_La20La43314Lo43Lo49126	Itacolomi State Park, Lagoa Seca, MG, Brazil	BR	present	native	2008-10-21T09:26Z	http://dx.doi.org/10.5539/enrr.v2n3p368	taxonIdLagoaSeca71_PlotLagoas14/decimalLatitude/-20.43314/decimalLongitude/-43.49126
taxonIdLagoaSeca75	PlotLagoas14_La20La43314Lo43Lo49126	Itacolomi State Park, Lagoa Seca, MG, Brazil	BR	present	native	2008-10-21T09:26Z	http://dx.doi.org/10.5539/enrr.v2n3p382	taxonIdLagoaSeca75_PlotLagoas14/decimalLatitude/-20.43314/decimalLongitude/-43.49126
taxonIdLagoaSeca76	PlotLagoas14_La20La43314Lo43Lo49126	Itacolomi State Park, Lagoa Seca, MG, Brazil	BR	present	native	2008-10-21T09:26Z	http://dx.doi.org/10.5539/enrr.v2n3p471	taxonIdLagoaSeca76_PlotLagoas14/decimalLatitude/-20.43314/decimalLongitude/-43.49126
taxonIdLagoaSeca01	PlotLagoas15_La20La43300Lo43Lo49116	Itacolomi State Park, Lagoa Seca, MG, Brazil	BR	present	native	2008-10-21T09:26Z	http://dx.doi.org/10.5539/enrr.v2n3p489	taxonIdLagoaSeca01_PlotLagoas15/decimalLatitude/-20.43300/decimalLongitude/-43.49116
taxonIdLagoaSeca04	PlotLagoas15_La20La43300Lo43Lo49116	Itacolomi State Park, Lagoa Seca, MG, Brazil	BR	present	native	2008-10-21T09:26Z	http://dx.doi.org/10.5539/enrr.v2n3p496	taxonIdLagoaSeca04_PlotLagoas15/decimalLatitude/-20.43300/decimalLongitude/-43.49116
taxonIdLagoaSeca05	PlotLagoas15_La20La43300Lo43Lo49116	Itacolomi State Park, Lagoa Seca, MG, Brazil	BR	present	native	2008-10-21T09:26Z	http://dx.doi.org/10.5539/enrr.v2n3p501	taxonIdLagoaSeca05_PlotLagoas15/decimalLatitude/-20.43300/decimalLongitude/-43.49116
taxonIdLagoaSeca10	PlotLagoas15_La20La43300Lo43Lo49116	Itacolomi State Park, Lagoa Seca, MG, Brazil	BR	present	native	2008-10-21T09:26Z	http://dx.doi.org/10.5539/enrr.v2n3p508	taxonIdLagoaSeca10_PlotLagoas15/decimalLatitude/-20.43300/decimalLongitude/-43.49116
taxonIdLagoaSeca11	PlotLagoas15_La20La43300Lo43Lo49116	Itacolomi State Park, Lagoa Seca, MG, Brazil	BR	present	native	2008-10-21T09:26Z	http://dx.doi.org/10.5539/enrr.v2n3p527	taxonIdLagoaSeca11_PlotLagoas15/decimalLatitude/-20.43300/decimalLongitude/-43.49116
taxonIdLagoaSeca13	PlotLagoas15_La20La43300Lo43Lo49116	Itacolomi State Park, Lagoa Seca, MG, Brazil	BR	present	native	2008-10-21T09:26Z	http://dx.doi.org/10.5539/enrr.v2n3p531	taxonIdLagoaSeca13_PlotLagoas15/decimalLatitude/-20.43300/decimalLongitude/-43.49116
taxonIdLagoaSeca14	PlotLagoas15_La20La43300Lo43Lo49116	Itacolomi State Park, Lagoa Seca, MG, Brazil	BR	present	native	2008-10-21T09:26Z	http://dx.doi.org/10.5539/enrr.v2n3p541	taxonIdLagoaSeca14_PlotLagoas15/decimalLatitude/-20.43300/decimalLongitude/-43.49116
taxonIdLagoaSeca15	PlotLagoas15_La20La43300Lo43Lo49116	Itacolomi State Park, Lagoa Seca, MG, Brazil	BR	present	native	2008-10-21T09:26Z	http://dx.doi.org/10.5539/enrr.v2n3p576	taxonIdLagoaSeca15_PlotLagoas15/decimalLatitude/-20.43300/decimalLongitude/-43.49116
taxonIdLagoaSeca17	PlotLagoas15_La20La43300Lo43Lo49116	Itacolomi State Park, Lagoa Seca, MG, Brazil	BR	present	native	2008-10-21T09:26Z	http://dx.doi.org/10.5539/enrr.v2n3p582	taxonIdLagoaSeca17_PlotLagoas15/decimalLatitude/-20.43300/decimalLongitude/-43.49116
taxonIdLagoaSeca18	PlotLagoas15_La20La43300Lo43Lo49116	Itacolomi State Park, Lagoa Seca, MG, Brazil	BR	present	native	2008-10-21T09:26Z	http://dx.doi.org/10.5539/enrr.v2n3p586	taxonIdLagoaSeca18_PlotLagoas15/decimalLatitude/-20.43300/decimalLongitude/-43.49116
taxonIdLagoaSeca25	PlotLagoas15_La20La43300Lo43Lo49116	Itacolomi State Park, Lagoa Seca, MG, Brazil	BR	present	native	2008-10-21T09:26Z	http://dx.doi.org/10.5539/enrr.v2n3p593	taxonIdLagoaSeca25_PlotLagoas15/decimalLatitude/-20.43300/decimalLongitude/-43.49116
taxonIdLagoaSeca28	PlotLagoas15_La20La43300Lo43Lo49116	Itacolomi State Park, Lagoa Seca, MG, Brazil	BR	present	native	2008-10-21T09:26Z	http://dx.doi.org/10.5539/enrr.v2n3p134	taxonIdLagoaSeca28_PlotLagoas15/decimalLatitude/-20.43300/decimalLongitude/-43.49116
taxonIdLagoaSeca31	PlotLagoas15_La20La43300Lo43Lo49116	Itacolomi State Park, Lagoa Seca, MG, Brazil	BR	present	native	2008-10-21T09:26Z	http://dx.doi.org/10.5539/enrr.v2n3p152	taxonIdLagoaSeca31_PlotLagoas15/decimalLatitude/-20.43300/decimalLongitude/-43.49116
taxonIdLagoaSeca34	PlotLagoas15_La20La43300Lo43Lo49116	Itacolomi State Park, Lagoa Seca, MG, Brazil	BR	present	native	2008-10-21T09:26Z	http://dx.doi.org/10.5539/enrr.v2n3p165	taxonIdLagoaSeca34_PlotLagoas15/decimalLatitude/-20.43300/decimalLongitude/-43.49116
taxonIdLagoaSeca35	PlotLagoas15_La20La43300Lo43Lo49116	Itacolomi State Park, Lagoa Seca, MG, Brazil	BR	present	native	2008-10-21T09:26Z	http://dx.doi.org/10.5539/enrr.v2n3p172	taxonIdLagoaSeca35_PlotLagoas15/decimalLatitude/-20.43300/decimalLongitude/-43.49116
taxonIdLagoaSeca36	PlotLagoas15_La20La43300Lo43Lo49116	Itacolomi State Park, Lagoa Seca, MG, Brazil	BR	present	native	2008-10-21T09:26Z	http://dx.doi.org/10.5539/enrr.v2n3p177	taxonIdLagoaSeca36_PlotLagoas15/decimalLatitude/-20.43300/decimalLongitude/-43.49116
taxonIdLagoaSeca39	PlotLagoas15_La20La43300Lo43Lo49116	Itacolomi State Park, Lagoa Seca, MG, Brazil	BR	present	native	2008-10-21T09:26Z	http://dx.doi.org/10.5539/enrr.v2n3p185	taxonIdLagoaSeca39_PlotLagoas15/decimalLatitude/-20.43300/decimalLongitude/-43.49116
taxonIdLagoaSeca45	PlotLagoas15_La20La43300Lo43Lo49116	Itacolomi State Park, Lagoa Seca, MG, Brazil	BR	present	native	2008-10-21T09:26Z	http://dx.doi.org/10.5539/enrr.v2n3p195	taxonIdLagoaSeca45_PlotLagoas15/decimalLatitude/-20.43300/decimalLongitude/-43.49116
taxonIdLagoaSeca46	PlotLagoas15_La20La43300Lo43Lo49116	Itacolomi State Park, Lagoa Seca, MG, Brazil	BR	present	native	2008-10-21T09:26Z	http://dx.doi.org/10.5539/enrr.v2n3p211	taxonIdLagoaSeca46_PlotLagoas15/decimalLatitude/-20.43300/decimalLongitude/-43.49116
taxonIdLagoaSeca47	PlotLagoas15_La20La43300Lo43Lo49116	Itacolomi State Park, Lagoa Seca, MG, Brazil	BR	present	native	2008-10-21T09:26Z	http://dx.doi.org/10.5539/enrr.v2n3p224	taxonIdLagoaSeca47_PlotLagoas15/decimalLatitude/-20.43300/decimalLongitude/-43.49116
taxonIdLagoaSeca51	PlotLagoas15_La20La43300Lo43Lo49116	Itacolomi State Park, Lagoa Seca, MG, Brazil	BR	present	native	2008-10-21T09:26Z	http://dx.doi.org/10.5539/enrr.v2n3p231	taxonIdLagoaSeca51_PlotLagoas15/decimalLatitude/-20.43300/decimalLongitude/-43.49116
taxonIdLagoaSeca52	PlotLagoas15_La20La43300Lo43Lo49116	Itacolomi State Park, Lagoa Seca, MG, Brazil	BR	present	native	2008-10-21T09:26Z	http://dx.doi.org/10.5539/enrr.v2n3p241	taxonIdLagoaSeca52_PlotLagoas15/decimalLatitude/-20.43300/decimalLongitude/-43.49116
taxonIdLagoaSeca53	PlotLagoas15_La20La43300Lo43Lo49116	Itacolomi State Park, Lagoa Seca, MG, Brazil	BR	present	native	2008-10-21T09:26Z	http://dx.doi.org/10.5539/enrr.v2n3p269	taxonIdLagoaSeca53_PlotLagoas15/decimalLatitude/-20.43300/decimalLongitude/-43.49116
taxonIdLagoaSeca54	PlotLagoas15_La20La43300Lo43Lo49116	Itacolomi State Park, Lagoa Seca, MG, Brazil	BR	present	native	2008-10-21T09:26Z	http://dx.doi.org/10.5539/enrr.v2n3p298	taxonIdLagoaSeca54_PlotLagoas15/decimalLatitude/-20.43300/decimalLongitude/-43.49116
taxonIdLagoaSeca56	PlotLagoas15_La20La43300Lo43Lo49116	Itacolomi State Park, Lagoa Seca, MG, Brazil	BR	present	native	2008-10-21T09:26Z	http://dx.doi.org/10.5539/enrr.v2n3p340	taxonIdLagoaSeca56_PlotLagoas15/decimalLatitude/-20.43300/decimalLongitude/-43.49116
taxonIdLagoaSeca58	PlotLagoas15_La20La43300Lo43Lo49116	Itacolomi State Park, Lagoa Seca, MG, Brazil	BR	present	native	2008-10-21T09:26Z	http://dx.doi.org/10.5539/enrr.v2n3p360	taxonIdLagoaSeca58_PlotLagoas15/decimalLatitude/-20.43300/decimalLongitude/-43.49116
taxonIdLagoaSeca59	PlotLagoas15_La20La43300Lo43Lo49116	Itacolomi State Park, Lagoa Seca, MG, Brazil	BR	present	native	2008-10-21T09:26Z	http://dx.doi.org/10.5539/enrr.v2n3p371	taxonIdLagoaSeca59_PlotLagoas15/decimalLatitude/-20.43300/decimalLongitude/-43.49116
taxonIdLagoaSeca60	PlotLagoas15_La20La43300Lo43Lo49116	Itacolomi State Park, Lagoa Seca, MG, Brazil	BR	present	native	2008-10-21T09:26Z	http://dx.doi.org/10.5539/enrr.v2n3p383	taxonIdLagoaSeca60_PlotLagoas15/decimalLatitude/-20.43300/decimalLongitude/-43.49116
taxonIdLagoaSeca62	PlotLagoas15_La20La43300Lo43Lo49116	Itacolomi State Park, Lagoa Seca, MG, Brazil	BR	present	native	2008-10-21T09:26Z	http://dx.doi.org/10.5539/enrr.v2n3p397	taxonIdLagoaSeca62_PlotLagoas15/decimalLatitude/-20.43300/decimalLongitude/-43.49116
taxonIdLagoaSeca64	PlotLagoas15_La20La43300Lo43Lo49116	Itacolomi State Park, Lagoa Seca, MG, Brazil	BR	present	native	2008-10-21T09:26Z	http://dx.doi.org/10.5539/enrr.v2n3p407	taxonIdLagoaSeca64_PlotLagoas15/decimalLatitude/-20.43300/decimalLongitude/-43.49116
taxonIdLagoaSeca69	PlotLagoas15_La20La43300Lo43Lo49116	Itacolomi State Park, Lagoa Seca, MG, Brazil	BR	present	native	2008-10-21T09:26Z	http://dx.doi.org/10.5539/enrr.v2n3p411	taxonIdLagoaSeca69_PlotLagoas15/decimalLatitude/-20.43300/decimalLongitude/-43.49116
