# Supplementary material for: Vascular plant community composition from the campos rupestres of the Itacolomi State Park, Brazil
Source: Biodivers Data J. 2015 Feb 27;(3):e4507. doi: 10.3897/BDJ.3.e4507 (PMC4355493; doi:10.3897/BDJ.3.e4507)
Supplement: Supplementary material 1 — Lagoa Seca [file biodiversity_data_journal-3-e4507-s001.zip › camporupestre-15plot-survey-sampling-itacolomi-Lagoa076-checklist/habit.txt]

id	description
taxonIdLagoaSeca01	campo rupestre vegetation
taxonIdLagoaSeca02	campo rupestre vegetation
taxonIdLagoaSeca03	campo rupestre vegetation
taxonIdLagoaSeca04	campo rupestre vegetation
taxonIdLagoaSeca05	campo rupestre vegetation
taxonIdLagoaSeca06	campo rupestre vegetation
taxonIdLagoaSeca07	campo rupestre vegetation
taxonIdLagoaSeca08	campo rupestre vegetation
taxonIdLagoaSeca09	campo rupestre vegetation
taxonIdLagoaSeca10	campo rupestre vegetation
taxonIdLagoaSeca11	campo rupestre vegetation
taxonIdLagoaSeca12	campo rupestre vegetation
taxonIdLagoaSeca13	campo rupestre vegetation
taxonIdLagoaSeca14	campo rupestre vegetation
taxonIdLagoaSeca15	campo rupestre vegetation
taxonIdLagoaSeca16	campo rupestre vegetation
taxonIdLagoaSeca17	campo rupestre vegetation
taxonIdLagoaSeca18	campo rupestre vegetation
taxonIdLagoaSeca19	campo rupestre vegetation
taxonIdLagoaSeca20	campo rupestre vegetation
taxonIdLagoaSeca21	campo rupestre vegetation
taxonIdLagoaSeca22	campo rupestre vegetation
taxonIdLagoaSeca23	campo rupestre vegetation
taxonIdLagoaSeca24	campo rupestre vegetation
taxonIdLagoaSeca25	campo rupestre vegetation
taxonIdLagoaSeca26	campo rupestre vegetation
taxonIdLagoaSeca27	campo rupestre vegetation
taxonIdLagoaSeca28	campo rupestre vegetation
taxonIdLagoaSeca29	campo rupestre vegetation
taxonIdLagoaSeca30	campo rupestre vegetation
taxonIdLagoaSeca31	campo rupestre vegetation
taxonIdLagoaSeca32	campo rupestre vegetation
taxonIdLagoaSeca33	campo rupestre vegetation
taxonIdLagoaSeca34	campo rupestre vegetation
taxonIdLagoaSeca35	campo rupestre vegetation
taxonIdLagoaSeca36	campo rupestre vegetation
taxonIdLagoaSeca37	campo rupestre vegetation
taxonIdLagoaSeca38	campo rupestre vegetation
taxonIdLagoaSeca39	campo rupestre vegetation
taxonIdLagoaSeca40	campo rupestre vegetation
taxonIdLagoaSeca41	campo rupestre vegetation
taxonIdLagoaSeca42	campo rupestre vegetation
taxonIdLagoaSeca43	campo rupestre vegetation
taxonIdLagoaSeca44	campo rupestre vegetation
taxonIdLagoaSeca45	campo rupestre vegetation
taxonIdLagoaSeca46	campo rupestre vegetation
taxonIdLagoaSeca47	campo rupestre vegetation
taxonIdLagoaSeca48	campo rupestre vegetation
taxonIdLagoaSeca49	campo rupestre vegetation
taxonIdLagoaSeca50	campo rupestre vegetation
taxonIdLagoaSeca51	campo rupestre vegetation
taxonIdLagoaSeca52	campo rupestre vegetation
taxonIdLagoaSeca53	campo rupestre vegetation
taxonIdLagoaSeca54	campo rupestre vegetation
taxonIdLagoaSeca55	campo rupestre vegetation
taxonIdLagoaSeca56	campo rupestre vegetation
taxonIdLagoaSeca57	campo rupestre vegetation
taxonIdLagoaSeca58	campo rupestre vegetation
taxonIdLagoaSeca59	campo rupestre vegetation
taxonIdLagoaSeca60	campo rupestre vegetation
taxonIdLagoaSeca61	campo rupestre vegetation
taxonIdLagoaSeca62	campo rupestre vegetation
taxonIdLagoaSeca63	campo rupestre vegetation
taxonIdLagoaSeca64	campo rupestre vegetation
taxonIdLagoaSeca65	campo rupestre vegetation
taxonIdLagoaSeca66	campo rupestre vegetation
taxonIdLagoaSeca67	campo rupestre vegetation
taxonIdLagoaSeca68	campo rupestre vegetation
taxonIdLagoaSeca69	campo rupestre vegetation
taxonIdLagoaSeca70	campo rupestre vegetation
taxonIdLagoaSeca71	campo rupestre vegetation
taxonIdLagoaSeca72	campo rupestre vegetation
taxonIdLagoaSeca73	campo rupestre vegetation
taxonIdLagoaSeca74	campo rupestre vegetation
taxonIdLagoaSeca75	campo rupestre vegetation
taxonIdLagoaSeca76	campo rupestre vegetation
