# Supplementary material for: Vascular plant community composition from the campos rupestres of the Itacolomi State Park, Brazil
Source: Biodivers Data J. 2015 Feb 27;(3):e4507. doi: 10.3897/BDJ.3.e4507 (PMC4355493; doi:10.3897/BDJ.3.e4507)
Supplement: Supplementary material 1 — Lagoa Seca [file biodiversity_data_journal-3-e4507-s001.zip › camporupestre-15plot-survey-sampling-itacolomi-Lagoa076-checklist/measurementorfactsoil.txt]

id	measurementType	measurementValue	measurementUnit	measurementDeterminedDate	measurementMethod	measurementRemarks
taxonIdLagoaSeca01	Coarse sand content	32	Percentage	2008-10-21T09:26Z	sieving	PlotLagoas01_/_Coarse sand content
taxonIdLagoaSeca03	Coarse sand content	32	Percentage	2008-10-21T09:26Z	sieving	PlotLagoas01_/_Coarse sand content
taxonIdLagoaSeca04	Coarse sand content	32	Percentage	2008-10-21T09:26Z	sieving	PlotLagoas01_/_Coarse sand content
taxonIdLagoaSeca06	Coarse sand content	32	Percentage	2008-10-21T09:26Z	sieving	PlotLagoas01_/_Coarse sand content
taxonIdLagoaSeca08	Coarse sand content	32	Percentage	2008-10-21T09:26Z	sieving	PlotLagoas01_/_Coarse sand content
taxonIdLagoaSeca10	Coarse sand content	32	Percentage	2008-10-21T09:26Z	sieving	PlotLagoas01_/_Coarse sand content
taxonIdLagoaSeca15	Coarse sand content	32	Percentage	2008-10-21T09:26Z	sieving	PlotLagoas01_/_Coarse sand content
taxonIdLagoaSeca17	Coarse sand content	32	Percentage	2008-10-21T09:26Z	sieving	PlotLagoas01_/_Coarse sand content
taxonIdLagoaSeca18	Coarse sand content	32	Percentage	2008-10-21T09:26Z	sieving	PlotLagoas01_/_Coarse sand content
taxonIdLagoaSeca25	Coarse sand content	32	Percentage	2008-10-21T09:26Z	sieving	PlotLagoas01_/_Coarse sand content
taxonIdLagoaSeca32	Coarse sand content	32	Percentage	2008-10-21T09:26Z	sieving	PlotLagoas01_/_Coarse sand content
taxonIdLagoaSeca33	Coarse sand content	32	Percentage	2008-10-21T09:26Z	sieving	PlotLagoas01_/_Coarse sand content
taxonIdLagoaSeca34	Coarse sand content	32	Percentage	2008-10-21T09:26Z	sieving	PlotLagoas01_/_Coarse sand content
taxonIdLagoaSeca35	Coarse sand content	32	Percentage	2008-10-21T09:26Z	sieving	PlotLagoas01_/_Coarse sand content
taxonIdLagoaSeca36	Coarse sand content	32	Percentage	2008-10-21T09:26Z	sieving	PlotLagoas01_/_Coarse sand content
taxonIdLagoaSeca37	Coarse sand content	32	Percentage	2008-10-21T09:26Z	sieving	PlotLagoas01_/_Coarse sand content
taxonIdLagoaSeca39	Coarse sand content	32	Percentage	2008-10-21T09:26Z	sieving	PlotLagoas01_/_Coarse sand content
taxonIdLagoaSeca40	Coarse sand content	32	Percentage	2008-10-21T09:26Z	sieving	PlotLagoas01_/_Coarse sand content
taxonIdLagoaSeca41	Coarse sand content	32	Percentage	2008-10-21T09:26Z	sieving	PlotLagoas01_/_Coarse sand content
taxonIdLagoaSeca48	Coarse sand content	32	Percentage	2008-10-21T09:26Z	sieving	PlotLagoas01_/_Coarse sand content
taxonIdLagoaSeca56	Coarse sand content	32	Percentage	2008-10-21T09:26Z	sieving	PlotLagoas01_/_Coarse sand content
taxonIdLagoaSeca58	Coarse sand content	32	Percentage	2008-10-21T09:26Z	sieving	PlotLagoas01_/_Coarse sand content
taxonIdLagoaSeca59	Coarse sand content	32	Percentage	2008-10-21T09:26Z	sieving	PlotLagoas01_/_Coarse sand content
taxonIdLagoaSeca60	Coarse sand content	32	Percentage	2008-10-21T09:26Z	sieving	PlotLagoas01_/_Coarse sand content
taxonIdLagoaSeca62	Coarse sand content	32	Percentage	2008-10-21T09:26Z	sieving	PlotLagoas01_/_Coarse sand content
taxonIdLagoaSeca66	Coarse sand content	32	Percentage	2008-10-21T09:26Z	sieving	PlotLagoas01_/_Coarse sand content
taxonIdLagoaSeca72	Coarse sand content	32	Percentage	2008-10-21T09:26Z	sieving	PlotLagoas01_/_Coarse sand content
taxonIdLagoaSeca73	Coarse sand content	32	Percentage	2008-10-21T09:26Z	sieving	PlotLagoas01_/_Coarse sand content
taxonIdLagoaSeca74	Coarse sand content	32	Percentage	2008-10-21T09:26Z	sieving	PlotLagoas01_/_Coarse sand content
taxonIdLagoaSeca75	Coarse sand content	32	Percentage	2008-10-21T09:26Z	sieving	PlotLagoas01_/_Coarse sand content
taxonIdLagoaSeca04	Coarse sand content	32	Percentage	2008-10-21T09:26Z	sieving	PlotLagoas02_/_Coarse sand content
taxonIdLagoaSeca13	Coarse sand content	32	Percentage	2008-10-21T09:26Z	sieving	PlotLagoas02_/_Coarse sand content
taxonIdLagoaSeca15	Coarse sand content	32	Percentage	2008-10-21T09:26Z	sieving	PlotLagoas02_/_Coarse sand content
taxonIdLagoaSeca16	Coarse sand content	32	Percentage	2008-10-21T09:26Z	sieving	PlotLagoas02_/_Coarse sand content
taxonIdLagoaSeca20	Coarse sand content	32	Percentage	2008-10-21T09:26Z	sieving	PlotLagoas02_/_Coarse sand content
taxonIdLagoaSeca25	Coarse sand content	32	Percentage	2008-10-21T09:26Z	sieving	PlotLagoas02_/_Coarse sand content
taxonIdLagoaSeca29	Coarse sand content	32	Percentage	2008-10-21T09:26Z	sieving	PlotLagoas02_/_Coarse sand content
taxonIdLagoaSeca32	Coarse sand content	32	Percentage	2008-10-21T09:26Z	sieving	PlotLagoas02_/_Coarse sand content
taxonIdLagoaSeca33	Coarse sand content	32	Percentage	2008-10-21T09:26Z	sieving	PlotLagoas02_/_Coarse sand content
taxonIdLagoaSeca35	Coarse sand content	32	Percentage	2008-10-21T09:26Z	sieving	PlotLagoas02_/_Coarse sand content
taxonIdLagoaSeca36	Coarse sand content	32	Percentage	2008-10-21T09:26Z	sieving	PlotLagoas02_/_Coarse sand content
taxonIdLagoaSeca37	Coarse sand content	32	Percentage	2008-10-21T09:26Z	sieving	PlotLagoas02_/_Coarse sand content
taxonIdLagoaSeca40	Coarse sand content	32	Percentage	2008-10-21T09:26Z	sieving	PlotLagoas02_/_Coarse sand content
taxonIdLagoaSeca41	Coarse sand content	32	Percentage	2008-10-21T09:26Z	sieving	PlotLagoas02_/_Coarse sand content
taxonIdLagoaSeca50	Coarse sand content	32	Percentage	2008-10-21T09:26Z	sieving	PlotLagoas02_/_Coarse sand content
taxonIdLagoaSeca55	Coarse sand content	32	Percentage	2008-10-21T09:26Z	sieving	PlotLagoas02_/_Coarse sand content
taxonIdLagoaSeca57	Coarse sand content	32	Percentage	2008-10-21T09:26Z	sieving	PlotLagoas02_/_Coarse sand content
taxonIdLagoaSeca58	Coarse sand content	32	Percentage	2008-10-21T09:26Z	sieving	PlotLagoas02_/_Coarse sand content
taxonIdLagoaSeca59	Coarse sand content	32	Percentage	2008-10-21T09:26Z	sieving	PlotLagoas02_/_Coarse sand content
taxonIdLagoaSeca60	Coarse sand content	32	Percentage	2008-10-21T09:26Z	sieving	PlotLagoas02_/_Coarse sand content
taxonIdLagoaSeca62	Coarse sand content	32	Percentage	2008-10-21T09:26Z	sieving	PlotLagoas02_/_Coarse sand content
taxonIdLagoaSeca63	Coarse sand content	32	Percentage	2008-10-21T09:26Z	sieving	PlotLagoas02_/_Coarse sand content
taxonIdLagoaSeca66	Coarse sand content	32	Percentage	2008-10-21T09:26Z	sieving	PlotLagoas02_/_Coarse sand content
taxonIdLagoaSeca74	Coarse sand content	32	Percentage	2008-10-21T09:26Z	sieving	PlotLagoas02_/_Coarse sand content
taxonIdLagoaSeca75	Coarse sand content	32	Percentage	2008-10-21T09:26Z	sieving	PlotLagoas02_/_Coarse sand content
taxonIdLagoaSeca04	Coarse sand content	29	Percentage	2008-10-21T09:26Z	sieving	PlotLagoas03_/_Coarse sand content
taxonIdLagoaSeca13	Coarse sand content	29	Percentage	2008-10-21T09:26Z	sieving	PlotLagoas03_/_Coarse sand content
taxonIdLagoaSeca15	Coarse sand content	29	Percentage	2008-10-21T09:26Z	sieving	PlotLagoas03_/_Coarse sand content
taxonIdLagoaSeca16	Coarse sand content	29	Percentage	2008-10-21T09:26Z	sieving	PlotLagoas03_/_Coarse sand content
taxonIdLagoaSeca20	Coarse sand content	29	Percentage	2008-10-21T09:26Z	sieving	PlotLagoas03_/_Coarse sand content
taxonIdLagoaSeca25	Coarse sand content	29	Percentage	2008-10-21T09:26Z	sieving	PlotLagoas03_/_Coarse sand content
taxonIdLagoaSeca26	Coarse sand content	29	Percentage	2008-10-21T09:26Z	sieving	PlotLagoas03_/_Coarse sand content
taxonIdLagoaSeca29	Coarse sand content	29	Percentage	2008-10-21T09:26Z	sieving	PlotLagoas03_/_Coarse sand content
taxonIdLagoaSeca32	Coarse sand content	29	Percentage	2008-10-21T09:26Z	sieving	PlotLagoas03_/_Coarse sand content
taxonIdLagoaSeca33	Coarse sand content	29	Percentage	2008-10-21T09:26Z	sieving	PlotLagoas03_/_Coarse sand content
taxonIdLagoaSeca35	Coarse sand content	29	Percentage	2008-10-21T09:26Z	sieving	PlotLagoas03_/_Coarse sand content
taxonIdLagoaSeca37	Coarse sand content	29	Percentage	2008-10-21T09:26Z	sieving	PlotLagoas03_/_Coarse sand content
taxonIdLagoaSeca38	Coarse sand content	29	Percentage	2008-10-21T09:26Z	sieving	PlotLagoas03_/_Coarse sand content
taxonIdLagoaSeca50	Coarse sand content	29	Percentage	2008-10-21T09:26Z	sieving	PlotLagoas03_/_Coarse sand content
taxonIdLagoaSeca55	Coarse sand content	29	Percentage	2008-10-21T09:26Z	sieving	PlotLagoas03_/_Coarse sand content
taxonIdLagoaSeca57	Coarse sand content	29	Percentage	2008-10-21T09:26Z	sieving	PlotLagoas03_/_Coarse sand content
taxonIdLagoaSeca58	Coarse sand content	29	Percentage	2008-10-21T09:26Z	sieving	PlotLagoas03_/_Coarse sand content
taxonIdLagoaSeca59	Coarse sand content	29	Percentage	2008-10-21T09:26Z	sieving	PlotLagoas03_/_Coarse sand content
taxonIdLagoaSeca60	Coarse sand content	29	Percentage	2008-10-21T09:26Z	sieving	PlotLagoas03_/_Coarse sand content
taxonIdLagoaSeca62	Coarse sand content	29	Percentage	2008-10-21T09:26Z	sieving	PlotLagoas03_/_Coarse sand content
taxonIdLagoaSeca63	Coarse sand content	29	Percentage	2008-10-21T09:26Z	sieving	PlotLagoas03_/_Coarse sand content
taxonIdLagoaSeca66	Coarse sand content	29	Percentage	2008-10-21T09:26Z	sieving	PlotLagoas03_/_Coarse sand content
taxonIdLagoaSeca74	Coarse sand content	29	Percentage	2008-10-21T09:26Z	sieving	PlotLagoas03_/_Coarse sand content
taxonIdLagoaSeca75	Coarse sand content	29	Percentage	2008-10-21T09:26Z	sieving	PlotLagoas03_/_Coarse sand content
taxonIdLagoaSeca19	Coarse sand content	28	Percentage	2008-10-21T09:26Z	sieving	PlotLagoas04_/_Coarse sand content
taxonIdLagoaSeca20	Coarse sand content	28	Percentage	2008-10-21T09:26Z	sieving	PlotLagoas04_/_Coarse sand content
taxonIdLagoaSeca24	Coarse sand content	28	Percentage	2008-10-21T09:26Z	sieving	PlotLagoas04_/_Coarse sand content
taxonIdLagoaSeca25	Coarse sand content	28	Percentage	2008-10-21T09:26Z	sieving	PlotLagoas04_/_Coarse sand content
taxonIdLagoaSeca29	Coarse sand content	28	Percentage	2008-10-21T09:26Z	sieving	PlotLagoas04_/_Coarse sand content
taxonIdLagoaSeca32	Coarse sand content	28	Percentage	2008-10-21T09:26Z	sieving	PlotLagoas04_/_Coarse sand content
taxonIdLagoaSeca55	Coarse sand content	28	Percentage	2008-10-21T09:26Z	sieving	PlotLagoas04_/_Coarse sand content
taxonIdLagoaSeca57	Coarse sand content	28	Percentage	2008-10-21T09:26Z	sieving	PlotLagoas04_/_Coarse sand content
taxonIdLagoaSeca58	Coarse sand content	28	Percentage	2008-10-21T09:26Z	sieving	PlotLagoas04_/_Coarse sand content
taxonIdLagoaSeca60	Coarse sand content	28	Percentage	2008-10-21T09:26Z	sieving	PlotLagoas04_/_Coarse sand content
taxonIdLagoaSeca61	Coarse sand content	28	Percentage	2008-10-21T09:26Z	sieving	PlotLagoas04_/_Coarse sand content
taxonIdLagoaSeca62	Coarse sand content	28	Percentage	2008-10-21T09:26Z	sieving	PlotLagoas04_/_Coarse sand content
taxonIdLagoaSeca63	Coarse sand content	28	Percentage	2008-10-21T09:26Z	sieving	PlotLagoas04_/_Coarse sand content
taxonIdLagoaSeca68	Coarse sand content	28	Percentage	2008-10-21T09:26Z	sieving	PlotLagoas04_/_Coarse sand content
taxonIdLagoaSeca74	Coarse sand content	28	Percentage	2008-10-21T09:26Z	sieving	PlotLagoas04_/_Coarse sand content
taxonIdLagoaSeca75	Coarse sand content	28	Percentage	2008-10-21T09:26Z	sieving	PlotLagoas04_/_Coarse sand content
taxonIdLagoaSeca16	Coarse sand content	34	Percentage	2008-10-21T09:26Z	sieving	PlotLagoas05_/_Coarse sand content
taxonIdLagoaSeca20	Coarse sand content	34	Percentage	2008-10-21T09:26Z	sieving	PlotLagoas05_/_Coarse sand content
taxonIdLagoaSeca24	Coarse sand content	34	Percentage	2008-10-21T09:26Z	sieving	PlotLagoas05_/_Coarse sand content
taxonIdLagoaSeca25	Coarse sand content	34	Percentage	2008-10-21T09:26Z	sieving	PlotLagoas05_/_Coarse sand content
taxonIdLagoaSeca29	Coarse sand content	34	Percentage	2008-10-21T09:26Z	sieving	PlotLagoas05_/_Coarse sand content
taxonIdLagoaSeca30	Coarse sand content	34	Percentage	2008-10-21T09:26Z	sieving	PlotLagoas05_/_Coarse sand content
taxonIdLagoaSeca32	Coarse sand content	34	Percentage	2008-10-21T09:26Z	sieving	PlotLagoas05_/_Coarse sand content
taxonIdLagoaSeca35	Coarse sand content	34	Percentage	2008-10-21T09:26Z	sieving	PlotLagoas05_/_Coarse sand content
taxonIdLagoaSeca55	Coarse sand content	34	Percentage	2008-10-21T09:26Z	sieving	PlotLagoas05_/_Coarse sand content
taxonIdLagoaSeca57	Coarse sand content	34	Percentage	2008-10-21T09:26Z	sieving	PlotLagoas05_/_Coarse sand content
taxonIdLagoaSeca59	Coarse sand content	34	Percentage	2008-10-21T09:26Z	sieving	PlotLagoas05_/_Coarse sand content
taxonIdLagoaSeca60	Coarse sand content	34	Percentage	2008-10-21T09:26Z	sieving	PlotLagoas05_/_Coarse sand content
taxonIdLagoaSeca61	Coarse sand content	34	Percentage	2008-10-21T09:26Z	sieving	PlotLagoas05_/_Coarse sand content
taxonIdLagoaSeca62	Coarse sand content	34	Percentage	2008-10-21T09:26Z	sieving	PlotLagoas05_/_Coarse sand content
taxonIdLagoaSeca75	Coarse sand content	34	Percentage	2008-10-21T09:26Z	sieving	PlotLagoas05_/_Coarse sand content
taxonIdLagoaSeca04	Coarse sand content	33	Percentage	2008-10-21T09:26Z	sieving	PlotLagoas06_/_Coarse sand content
taxonIdLagoaSeca06	Coarse sand content	33	Percentage	2008-10-21T09:26Z	sieving	PlotLagoas06_/_Coarse sand content
taxonIdLagoaSeca07	Coarse sand content	33	Percentage	2008-10-21T09:26Z	sieving	PlotLagoas06_/_Coarse sand content
taxonIdLagoaSeca15	Coarse sand content	33	Percentage	2008-10-21T09:26Z	sieving	PlotLagoas06_/_Coarse sand content
taxonIdLagoaSeca18	Coarse sand content	33	Percentage	2008-10-21T09:26Z	sieving	PlotLagoas06_/_Coarse sand content
taxonIdLagoaSeca20	Coarse sand content	33	Percentage	2008-10-21T09:26Z	sieving	PlotLagoas06_/_Coarse sand content
taxonIdLagoaSeca24	Coarse sand content	33	Percentage	2008-10-21T09:26Z	sieving	PlotLagoas06_/_Coarse sand content
taxonIdLagoaSeca25	Coarse sand content	33	Percentage	2008-10-21T09:26Z	sieving	PlotLagoas06_/_Coarse sand content
taxonIdLagoaSeca28	Coarse sand content	33	Percentage	2008-10-21T09:26Z	sieving	PlotLagoas06_/_Coarse sand content
taxonIdLagoaSeca29	Coarse sand content	33	Percentage	2008-10-21T09:26Z	sieving	PlotLagoas06_/_Coarse sand content
taxonIdLagoaSeca30	Coarse sand content	33	Percentage	2008-10-21T09:26Z	sieving	PlotLagoas06_/_Coarse sand content
taxonIdLagoaSeca32	Coarse sand content	33	Percentage	2008-10-21T09:26Z	sieving	PlotLagoas06_/_Coarse sand content
taxonIdLagoaSeca34	Coarse sand content	33	Percentage	2008-10-21T09:26Z	sieving	PlotLagoas06_/_Coarse sand content
taxonIdLagoaSeca35	Coarse sand content	33	Percentage	2008-10-21T09:26Z	sieving	PlotLagoas06_/_Coarse sand content
taxonIdLagoaSeca36	Coarse sand content	33	Percentage	2008-10-21T09:26Z	sieving	PlotLagoas06_/_Coarse sand content
taxonIdLagoaSeca37	Coarse sand content	33	Percentage	2008-10-21T09:26Z	sieving	PlotLagoas06_/_Coarse sand content
taxonIdLagoaSeca43	Coarse sand content	33	Percentage	2008-10-21T09:26Z	sieving	PlotLagoas06_/_Coarse sand content
taxonIdLagoaSeca50	Coarse sand content	33	Percentage	2008-10-21T09:26Z	sieving	PlotLagoas06_/_Coarse sand content
taxonIdLagoaSeca58	Coarse sand content	33	Percentage	2008-10-21T09:26Z	sieving	PlotLagoas06_/_Coarse sand content
taxonIdLagoaSeca60	Coarse sand content	33	Percentage	2008-10-21T09:26Z	sieving	PlotLagoas06_/_Coarse sand content
taxonIdLagoaSeca61	Coarse sand content	33	Percentage	2008-10-21T09:26Z	sieving	PlotLagoas06_/_Coarse sand content
taxonIdLagoaSeca62	Coarse sand content	33	Percentage	2008-10-21T09:26Z	sieving	PlotLagoas06_/_Coarse sand content
taxonIdLagoaSeca66	Coarse sand content	33	Percentage	2008-10-21T09:26Z	sieving	PlotLagoas06_/_Coarse sand content
taxonIdLagoaSeca72	Coarse sand content	33	Percentage	2008-10-21T09:26Z	sieving	PlotLagoas06_/_Coarse sand content
taxonIdLagoaSeca75	Coarse sand content	33	Percentage	2008-10-21T09:26Z	sieving	PlotLagoas06_/_Coarse sand content
taxonIdLagoaSeca04	Coarse sand content	34	Percentage	2008-10-21T09:26Z	sieving	PlotLagoas07_/_Coarse sand content
taxonIdLagoaSeca08	Coarse sand content	35	Percentage	2008-10-21T09:26Z	sieving	PlotLagoas07_/_Coarse sand content
taxonIdLagoaSeca10	Coarse sand content	36	Percentage	2008-10-21T09:26Z	sieving	PlotLagoas07_/_Coarse sand content
taxonIdLagoaSeca20	Coarse sand content	37	Percentage	2008-10-21T09:26Z	sieving	PlotLagoas07_/_Coarse sand content
taxonIdLagoaSeca25	Coarse sand content	38	Percentage	2008-10-21T09:26Z	sieving	PlotLagoas07_/_Coarse sand content
taxonIdLagoaSeca29	Coarse sand content	39	Percentage	2008-10-21T09:26Z	sieving	PlotLagoas07_/_Coarse sand content
taxonIdLagoaSeca30	Coarse sand content	40	Percentage	2008-10-21T09:26Z	sieving	PlotLagoas07_/_Coarse sand content
taxonIdLagoaSeca32	Coarse sand content	41	Percentage	2008-10-21T09:26Z	sieving	PlotLagoas07_/_Coarse sand content
taxonIdLagoaSeca35	Coarse sand content	42	Percentage	2008-10-21T09:26Z	sieving	PlotLagoas07_/_Coarse sand content
taxonIdLagoaSeca37	Coarse sand content	43	Percentage	2008-10-21T09:26Z	sieving	PlotLagoas07_/_Coarse sand content
taxonIdLagoaSeca40	Coarse sand content	44	Percentage	2008-10-21T09:26Z	sieving	PlotLagoas07_/_Coarse sand content
taxonIdLagoaSeca41	Coarse sand content	45	Percentage	2008-10-21T09:26Z	sieving	PlotLagoas07_/_Coarse sand content
taxonIdLagoaSeca52	Coarse sand content	46	Percentage	2008-10-21T09:26Z	sieving	PlotLagoas07_/_Coarse sand content
taxonIdLagoaSeca58	Coarse sand content	47	Percentage	2008-10-21T09:26Z	sieving	PlotLagoas07_/_Coarse sand content
taxonIdLagoaSeca59	Coarse sand content	48	Percentage	2008-10-21T09:26Z	sieving	PlotLagoas07_/_Coarse sand content
taxonIdLagoaSeca60	Coarse sand content	49	Percentage	2008-10-21T09:26Z	sieving	PlotLagoas07_/_Coarse sand content
taxonIdLagoaSeca62	Coarse sand content	50	Percentage	2008-10-21T09:26Z	sieving	PlotLagoas07_/_Coarse sand content
taxonIdLagoaSeca66	Coarse sand content	51	Percentage	2008-10-21T09:26Z	sieving	PlotLagoas07_/_Coarse sand content
taxonIdLagoaSeca74	Coarse sand content	52	Percentage	2008-10-21T09:26Z	sieving	PlotLagoas07_/_Coarse sand content
taxonIdLagoaSeca75	Coarse sand content	53	Percentage	2008-10-21T09:26Z	sieving	PlotLagoas07_/_Coarse sand content
taxonIdLagoaSeca04	Coarse sand content	33	Percentage	2008-10-21T09:26Z	sieving	PlotLagoas08_/_Coarse sand content
taxonIdLagoaSeca20	Coarse sand content	33	Percentage	2008-10-21T09:26Z	sieving	PlotLagoas08_/_Coarse sand content
taxonIdLagoaSeca25	Coarse sand content	33	Percentage	2008-10-21T09:26Z	sieving	PlotLagoas08_/_Coarse sand content
taxonIdLagoaSeca29	Coarse sand content	33	Percentage	2008-10-21T09:26Z	sieving	PlotLagoas08_/_Coarse sand content
taxonIdLagoaSeca32	Coarse sand content	33	Percentage	2008-10-21T09:26Z	sieving	PlotLagoas08_/_Coarse sand content
taxonIdLagoaSeca34	Coarse sand content	33	Percentage	2008-10-21T09:26Z	sieving	PlotLagoas08_/_Coarse sand content
taxonIdLagoaSeca35	Coarse sand content	33	Percentage	2008-10-21T09:26Z	sieving	PlotLagoas08_/_Coarse sand content
taxonIdLagoaSeca36	Coarse sand content	33	Percentage	2008-10-21T09:26Z	sieving	PlotLagoas08_/_Coarse sand content
taxonIdLagoaSeca37	Coarse sand content	33	Percentage	2008-10-21T09:26Z	sieving	PlotLagoas08_/_Coarse sand content
taxonIdLagoaSeca40	Coarse sand content	33	Percentage	2008-10-21T09:26Z	sieving	PlotLagoas08_/_Coarse sand content
taxonIdLagoaSeca55	Coarse sand content	33	Percentage	2008-10-21T09:26Z	sieving	PlotLagoas08_/_Coarse sand content
taxonIdLagoaSeca57	Coarse sand content	33	Percentage	2008-10-21T09:26Z	sieving	PlotLagoas08_/_Coarse sand content
taxonIdLagoaSeca58	Coarse sand content	33	Percentage	2008-10-21T09:26Z	sieving	PlotLagoas08_/_Coarse sand content
taxonIdLagoaSeca59	Coarse sand content	33	Percentage	2008-10-21T09:26Z	sieving	PlotLagoas08_/_Coarse sand content
taxonIdLagoaSeca60	Coarse sand content	33	Percentage	2008-10-21T09:26Z	sieving	PlotLagoas08_/_Coarse sand content
taxonIdLagoaSeca62	Coarse sand content	33	Percentage	2008-10-21T09:26Z	sieving	PlotLagoas08_/_Coarse sand content
taxonIdLagoaSeca66	Coarse sand content	33	Percentage	2008-10-21T09:26Z	sieving	PlotLagoas08_/_Coarse sand content
taxonIdLagoaSeca71	Coarse sand content	33	Percentage	2008-10-21T09:26Z	sieving	PlotLagoas08_/_Coarse sand content
taxonIdLagoaSeca75	Coarse sand content	33	Percentage	2008-10-21T09:26Z	sieving	PlotLagoas08_/_Coarse sand content
taxonIdLagoaSeca01	Coarse sand content	27	Percentage	2008-10-21T09:26Z	sieving	PlotLagoas09_/_Coarse sand content
taxonIdLagoaSeca04	Coarse sand content	27	Percentage	2008-10-21T09:26Z	sieving	PlotLagoas09_/_Coarse sand content
taxonIdLagoaSeca13	Coarse sand content	27	Percentage	2008-10-21T09:26Z	sieving	PlotLagoas09_/_Coarse sand content
taxonIdLagoaSeca14	Coarse sand content	27	Percentage	2008-10-21T09:26Z	sieving	PlotLagoas09_/_Coarse sand content
taxonIdLagoaSeca16	Coarse sand content	27	Percentage	2008-10-21T09:26Z	sieving	PlotLagoas09_/_Coarse sand content
taxonIdLagoaSeca20	Coarse sand content	27	Percentage	2008-10-21T09:26Z	sieving	PlotLagoas09_/_Coarse sand content
taxonIdLagoaSeca25	Coarse sand content	27	Percentage	2008-10-21T09:26Z	sieving	PlotLagoas09_/_Coarse sand content
taxonIdLagoaSeca26	Coarse sand content	27	Percentage	2008-10-21T09:26Z	sieving	PlotLagoas09_/_Coarse sand content
taxonIdLagoaSeca29	Coarse sand content	27	Percentage	2008-10-21T09:26Z	sieving	PlotLagoas09_/_Coarse sand content
taxonIdLagoaSeca34	Coarse sand content	27	Percentage	2008-10-21T09:26Z	sieving	PlotLagoas09_/_Coarse sand content
taxonIdLagoaSeca40	Coarse sand content	27	Percentage	2008-10-21T09:26Z	sieving	PlotLagoas09_/_Coarse sand content
taxonIdLagoaSeca42	Coarse sand content	27	Percentage	2008-10-21T09:26Z	sieving	PlotLagoas09_/_Coarse sand content
taxonIdLagoaSeca45	Coarse sand content	27	Percentage	2008-10-21T09:26Z	sieving	PlotLagoas09_/_Coarse sand content
taxonIdLagoaSeca49	Coarse sand content	27	Percentage	2008-10-21T09:26Z	sieving	PlotLagoas09_/_Coarse sand content
taxonIdLagoaSeca55	Coarse sand content	27	Percentage	2008-10-21T09:26Z	sieving	PlotLagoas09_/_Coarse sand content
taxonIdLagoaSeca57	Coarse sand content	27	Percentage	2008-10-21T09:26Z	sieving	PlotLagoas09_/_Coarse sand content
taxonIdLagoaSeca58	Coarse sand content	27	Percentage	2008-10-21T09:26Z	sieving	PlotLagoas09_/_Coarse sand content
taxonIdLagoaSeca59	Coarse sand content	27	Percentage	2008-10-21T09:26Z	sieving	PlotLagoas09_/_Coarse sand content
taxonIdLagoaSeca60	Coarse sand content	27	Percentage	2008-10-21T09:26Z	sieving	PlotLagoas09_/_Coarse sand content
taxonIdLagoaSeca61	Coarse sand content	27	Percentage	2008-10-21T09:26Z	sieving	PlotLagoas09_/_Coarse sand content
taxonIdLagoaSeca62	Coarse sand content	27	Percentage	2008-10-21T09:26Z	sieving	PlotLagoas09_/_Coarse sand content
taxonIdLagoaSeca67	Coarse sand content	27	Percentage	2008-10-21T09:26Z	sieving	PlotLagoas09_/_Coarse sand content
taxonIdLagoaSeca70	Coarse sand content	27	Percentage	2008-10-21T09:26Z	sieving	PlotLagoas09_/_Coarse sand content
taxonIdLagoaSeca71	Coarse sand content	27	Percentage	2008-10-21T09:26Z	sieving	PlotLagoas09_/_Coarse sand content
taxonIdLagoaSeca75	Coarse sand content	27	Percentage	2008-10-21T09:26Z	sieving	PlotLagoas09_/_Coarse sand content
taxonIdLagoaSeca01	Coarse sand content	36	Percentage	2008-10-21T09:26Z	sieving	PlotLagoas10_/_Coarse sand content
taxonIdLagoaSeca04	Coarse sand content	36	Percentage	2008-10-21T09:26Z	sieving	PlotLagoas10_/_Coarse sand content
taxonIdLagoaSeca05	Coarse sand content	36	Percentage	2008-10-21T09:26Z	sieving	PlotLagoas10_/_Coarse sand content
taxonIdLagoaSeca09	Coarse sand content	36	Percentage	2008-10-21T09:26Z	sieving	PlotLagoas10_/_Coarse sand content
taxonIdLagoaSeca13	Coarse sand content	36	Percentage	2008-10-21T09:26Z	sieving	PlotLagoas10_/_Coarse sand content
taxonIdLagoaSeca15	Coarse sand content	36	Percentage	2008-10-21T09:26Z	sieving	PlotLagoas10_/_Coarse sand content
taxonIdLagoaSeca20	Coarse sand content	36	Percentage	2008-10-21T09:26Z	sieving	PlotLagoas10_/_Coarse sand content
taxonIdLagoaSeca23	Coarse sand content	36	Percentage	2008-10-21T09:26Z	sieving	PlotLagoas10_/_Coarse sand content
taxonIdLagoaSeca24	Coarse sand content	36	Percentage	2008-10-21T09:26Z	sieving	PlotLagoas10_/_Coarse sand content
taxonIdLagoaSeca25	Coarse sand content	36	Percentage	2008-10-21T09:26Z	sieving	PlotLagoas10_/_Coarse sand content
taxonIdLagoaSeca29	Coarse sand content	36	Percentage	2008-10-21T09:26Z	sieving	PlotLagoas10_/_Coarse sand content
taxonIdLagoaSeca30	Coarse sand content	36	Percentage	2008-10-21T09:26Z	sieving	PlotLagoas10_/_Coarse sand content
taxonIdLagoaSeca32	Coarse sand content	36	Percentage	2008-10-21T09:26Z	sieving	PlotLagoas10_/_Coarse sand content
taxonIdLagoaSeca35	Coarse sand content	36	Percentage	2008-10-21T09:26Z	sieving	PlotLagoas10_/_Coarse sand content
taxonIdLagoaSeca57	Coarse sand content	36	Percentage	2008-10-21T09:26Z	sieving	PlotLagoas10_/_Coarse sand content
taxonIdLagoaSeca58	Coarse sand content	36	Percentage	2008-10-21T09:26Z	sieving	PlotLagoas10_/_Coarse sand content
taxonIdLagoaSeca59	Coarse sand content	36	Percentage	2008-10-21T09:26Z	sieving	PlotLagoas10_/_Coarse sand content
taxonIdLagoaSeca60	Coarse sand content	36	Percentage	2008-10-21T09:26Z	sieving	PlotLagoas10_/_Coarse sand content
taxonIdLagoaSeca61	Coarse sand content	36	Percentage	2008-10-21T09:26Z	sieving	PlotLagoas10_/_Coarse sand content
taxonIdLagoaSeca62	Coarse sand content	36	Percentage	2008-10-21T09:26Z	sieving	PlotLagoas10_/_Coarse sand content
taxonIdLagoaSeca66	Coarse sand content	36	Percentage	2008-10-21T09:26Z	sieving	PlotLagoas10_/_Coarse sand content
taxonIdLagoaSeca71	Coarse sand content	36	Percentage	2008-10-21T09:26Z	sieving	PlotLagoas10_/_Coarse sand content
taxonIdLagoaSeca74	Coarse sand content	36	Percentage	2008-10-21T09:26Z	sieving	PlotLagoas10_/_Coarse sand content
taxonIdLagoaSeca75	Coarse sand content	36	Percentage	2008-10-21T09:26Z	sieving	PlotLagoas10_/_Coarse sand content
taxonIdLagoaSeca01	Coarse sand content	27	Percentage	2008-10-21T09:26Z	sieving	PlotLagoas11_/_Coarse sand content
taxonIdLagoaSeca06	Coarse sand content	27	Percentage	2008-10-21T09:26Z	sieving	PlotLagoas11_/_Coarse sand content
taxonIdLagoaSeca13	Coarse sand content	27	Percentage	2008-10-21T09:26Z	sieving	PlotLagoas11_/_Coarse sand content
taxonIdLagoaSeca15	Coarse sand content	27	Percentage	2008-10-21T09:26Z	sieving	PlotLagoas11_/_Coarse sand content
taxonIdLagoaSeca20	Coarse sand content	27	Percentage	2008-10-21T09:26Z	sieving	PlotLagoas11_/_Coarse sand content
taxonIdLagoaSeca21	Coarse sand content	27	Percentage	2008-10-21T09:26Z	sieving	PlotLagoas11_/_Coarse sand content
taxonIdLagoaSeca22	Coarse sand content	27	Percentage	2008-10-21T09:26Z	sieving	PlotLagoas11_/_Coarse sand content
taxonIdLagoaSeca25	Coarse sand content	27	Percentage	2008-10-21T09:26Z	sieving	PlotLagoas11_/_Coarse sand content
taxonIdLagoaSeca29	Coarse sand content	27	Percentage	2008-10-21T09:26Z	sieving	PlotLagoas11_/_Coarse sand content
taxonIdLagoaSeca30	Coarse sand content	27	Percentage	2008-10-21T09:26Z	sieving	PlotLagoas11_/_Coarse sand content
taxonIdLagoaSeca32	Coarse sand content	27	Percentage	2008-10-21T09:26Z	sieving	PlotLagoas11_/_Coarse sand content
taxonIdLagoaSeca34	Coarse sand content	27	Percentage	2008-10-21T09:26Z	sieving	PlotLagoas11_/_Coarse sand content
taxonIdLagoaSeca35	Coarse sand content	27	Percentage	2008-10-21T09:26Z	sieving	PlotLagoas11_/_Coarse sand content
taxonIdLagoaSeca41	Coarse sand content	27	Percentage	2008-10-21T09:26Z	sieving	PlotLagoas11_/_Coarse sand content
taxonIdLagoaSeca57	Coarse sand content	27	Percentage	2008-10-21T09:26Z	sieving	PlotLagoas11_/_Coarse sand content
taxonIdLagoaSeca58	Coarse sand content	27	Percentage	2008-10-21T09:26Z	sieving	PlotLagoas11_/_Coarse sand content
taxonIdLagoaSeca59	Coarse sand content	27	Percentage	2008-10-21T09:26Z	sieving	PlotLagoas11_/_Coarse sand content
taxonIdLagoaSeca60	Coarse sand content	27	Percentage	2008-10-21T09:26Z	sieving	PlotLagoas11_/_Coarse sand content
taxonIdLagoaSeca62	Coarse sand content	27	Percentage	2008-10-21T09:26Z	sieving	PlotLagoas11_/_Coarse sand content
taxonIdLagoaSeca66	Coarse sand content	27	Percentage	2008-10-21T09:26Z	sieving	PlotLagoas11_/_Coarse sand content
taxonIdLagoaSeca74	Coarse sand content	27	Percentage	2008-10-21T09:26Z	sieving	PlotLagoas11_/_Coarse sand content
taxonIdLagoaSeca75	Coarse sand content	27	Percentage	2008-10-21T09:26Z	sieving	PlotLagoas11_/_Coarse sand content
taxonIdLagoaSeca01	Coarse sand content	32	Percentage	2008-10-21T09:26Z	sieving	PlotLagoas12_/_Coarse sand content
taxonIdLagoaSeca04	Coarse sand content	32	Percentage	2008-10-21T09:26Z	sieving	PlotLagoas12_/_Coarse sand content
taxonIdLagoaSeca08	Coarse sand content	32	Percentage	2008-10-21T09:26Z	sieving	PlotLagoas12_/_Coarse sand content
taxonIdLagoaSeca10	Coarse sand content	32	Percentage	2008-10-21T09:26Z	sieving	PlotLagoas12_/_Coarse sand content
taxonIdLagoaSeca13	Coarse sand content	32	Percentage	2008-10-21T09:26Z	sieving	PlotLagoas12_/_Coarse sand content
taxonIdLagoaSeca14	Coarse sand content	32	Percentage	2008-10-21T09:26Z	sieving	PlotLagoas12_/_Coarse sand content
taxonIdLagoaSeca15	Coarse sand content	32	Percentage	2008-10-21T09:26Z	sieving	PlotLagoas12_/_Coarse sand content
taxonIdLagoaSeca20	Coarse sand content	32	Percentage	2008-10-21T09:26Z	sieving	PlotLagoas12_/_Coarse sand content
taxonIdLagoaSeca25	Coarse sand content	32	Percentage	2008-10-21T09:26Z	sieving	PlotLagoas12_/_Coarse sand content
taxonIdLagoaSeca29	Coarse sand content	32	Percentage	2008-10-21T09:26Z	sieving	PlotLagoas12_/_Coarse sand content
taxonIdLagoaSeca30	Coarse sand content	32	Percentage	2008-10-21T09:26Z	sieving	PlotLagoas12_/_Coarse sand content
taxonIdLagoaSeca32	Coarse sand content	32	Percentage	2008-10-21T09:26Z	sieving	PlotLagoas12_/_Coarse sand content
taxonIdLagoaSeca33	Coarse sand content	32	Percentage	2008-10-21T09:26Z	sieving	PlotLagoas12_/_Coarse sand content
taxonIdLagoaSeca34	Coarse sand content	32	Percentage	2008-10-21T09:26Z	sieving	PlotLagoas12_/_Coarse sand content
taxonIdLagoaSeca35	Coarse sand content	32	Percentage	2008-10-21T09:26Z	sieving	PlotLagoas12_/_Coarse sand content
taxonIdLagoaSeca40	Coarse sand content	32	Percentage	2008-10-21T09:26Z	sieving	PlotLagoas12_/_Coarse sand content
taxonIdLagoaSeca41	Coarse sand content	32	Percentage	2008-10-21T09:26Z	sieving	PlotLagoas12_/_Coarse sand content
taxonIdLagoaSeca42	Coarse sand content	32	Percentage	2008-10-21T09:26Z	sieving	PlotLagoas12_/_Coarse sand content
taxonIdLagoaSeca50	Coarse sand content	32	Percentage	2008-10-21T09:26Z	sieving	PlotLagoas12_/_Coarse sand content
taxonIdLagoaSeca58	Coarse sand content	32	Percentage	2008-10-21T09:26Z	sieving	PlotLagoas12_/_Coarse sand content
taxonIdLagoaSeca59	Coarse sand content	32	Percentage	2008-10-21T09:26Z	sieving	PlotLagoas12_/_Coarse sand content
taxonIdLagoaSeca60	Coarse sand content	32	Percentage	2008-10-21T09:26Z	sieving	PlotLagoas12_/_Coarse sand content
taxonIdLagoaSeca61	Coarse sand content	32	Percentage	2008-10-21T09:26Z	sieving	PlotLagoas12_/_Coarse sand content
taxonIdLagoaSeca62	Coarse sand content	32	Percentage	2008-10-21T09:26Z	sieving	PlotLagoas12_/_Coarse sand content
taxonIdLagoaSeca65	Coarse sand content	32	Percentage	2008-10-21T09:26Z	sieving	PlotLagoas12_/_Coarse sand content
taxonIdLagoaSeca66	Coarse sand content	32	Percentage	2008-10-21T09:26Z	sieving	PlotLagoas12_/_Coarse sand content
taxonIdLagoaSeca72	Coarse sand content	32	Percentage	2008-10-21T09:26Z	sieving	PlotLagoas12_/_Coarse sand content
taxonIdLagoaSeca74	Coarse sand content	32	Percentage	2008-10-21T09:26Z	sieving	PlotLagoas12_/_Coarse sand content
taxonIdLagoaSeca75	Coarse sand content	32	Percentage	2008-10-21T09:26Z	sieving	PlotLagoas12_/_Coarse sand content
taxonIdLagoaSeca76	Coarse sand content	32	Percentage	2008-10-21T09:26Z	sieving	PlotLagoas12_/_Coarse sand content
taxonIdLagoaSeca01	Coarse sand content	29	Percentage	2008-10-21T09:26Z	sieving	PlotLagoas13_/_Coarse sand content
taxonIdLagoaSeca04	Coarse sand content	29	Percentage	2008-10-21T09:26Z	sieving	PlotLagoas13_/_Coarse sand content
taxonIdLagoaSeca05	Coarse sand content	29	Percentage	2008-10-21T09:26Z	sieving	PlotLagoas13_/_Coarse sand content
taxonIdLagoaSeca06	Coarse sand content	29	Percentage	2008-10-21T09:26Z	sieving	PlotLagoas13_/_Coarse sand content
taxonIdLagoaSeca07	Coarse sand content	29	Percentage	2008-10-21T09:26Z	sieving	PlotLagoas13_/_Coarse sand content
taxonIdLagoaSeca08	Coarse sand content	29	Percentage	2008-10-21T09:26Z	sieving	PlotLagoas13_/_Coarse sand content
taxonIdLagoaSeca11	Coarse sand content	29	Percentage	2008-10-21T09:26Z	sieving	PlotLagoas13_/_Coarse sand content
taxonIdLagoaSeca14	Coarse sand content	29	Percentage	2008-10-21T09:26Z	sieving	PlotLagoas13_/_Coarse sand content
taxonIdLagoaSeca15	Coarse sand content	29	Percentage	2008-10-21T09:26Z	sieving	PlotLagoas13_/_Coarse sand content
taxonIdLagoaSeca20	Coarse sand content	29	Percentage	2008-10-21T09:26Z	sieving	PlotLagoas13_/_Coarse sand content
taxonIdLagoaSeca24	Coarse sand content	29	Percentage	2008-10-21T09:26Z	sieving	PlotLagoas13_/_Coarse sand content
taxonIdLagoaSeca25	Coarse sand content	29	Percentage	2008-10-21T09:26Z	sieving	PlotLagoas13_/_Coarse sand content
taxonIdLagoaSeca26	Coarse sand content	29	Percentage	2008-10-21T09:26Z	sieving	PlotLagoas13_/_Coarse sand content
taxonIdLagoaSeca30	Coarse sand content	29	Percentage	2008-10-21T09:26Z	sieving	PlotLagoas13_/_Coarse sand content
taxonIdLagoaSeca33	Coarse sand content	29	Percentage	2008-10-21T09:26Z	sieving	PlotLagoas13_/_Coarse sand content
taxonIdLagoaSeca34	Coarse sand content	29	Percentage	2008-10-21T09:26Z	sieving	PlotLagoas13_/_Coarse sand content
taxonIdLagoaSeca35	Coarse sand content	29	Percentage	2008-10-21T09:26Z	sieving	PlotLagoas13_/_Coarse sand content
taxonIdLagoaSeca36	Coarse sand content	29	Percentage	2008-10-21T09:26Z	sieving	PlotLagoas13_/_Coarse sand content
taxonIdLagoaSeca37	Coarse sand content	29	Percentage	2008-10-21T09:26Z	sieving	PlotLagoas13_/_Coarse sand content
taxonIdLagoaSeca39	Coarse sand content	29	Percentage	2008-10-21T09:26Z	sieving	PlotLagoas13_/_Coarse sand content
taxonIdLagoaSeca40	Coarse sand content	29	Percentage	2008-10-21T09:26Z	sieving	PlotLagoas13_/_Coarse sand content
taxonIdLagoaSeca50	Coarse sand content	29	Percentage	2008-10-21T09:26Z	sieving	PlotLagoas13_/_Coarse sand content
taxonIdLagoaSeca56	Coarse sand content	29	Percentage	2008-10-21T09:26Z	sieving	PlotLagoas13_/_Coarse sand content
taxonIdLagoaSeca58	Coarse sand content	29	Percentage	2008-10-21T09:26Z	sieving	PlotLagoas13_/_Coarse sand content
taxonIdLagoaSeca59	Coarse sand content	29	Percentage	2008-10-21T09:26Z	sieving	PlotLagoas13_/_Coarse sand content
taxonIdLagoaSeca60	Coarse sand content	29	Percentage	2008-10-21T09:26Z	sieving	PlotLagoas13_/_Coarse sand content
taxonIdLagoaSeca62	Coarse sand content	29	Percentage	2008-10-21T09:26Z	sieving	PlotLagoas13_/_Coarse sand content
taxonIdLagoaSeca65	Coarse sand content	29	Percentage	2008-10-21T09:26Z	sieving	PlotLagoas13_/_Coarse sand content
taxonIdLagoaSeca66	Coarse sand content	29	Percentage	2008-10-21T09:26Z	sieving	PlotLagoas13_/_Coarse sand content
taxonIdLagoaSeca70	Coarse sand content	29	Percentage	2008-10-21T09:26Z	sieving	PlotLagoas13_/_Coarse sand content
taxonIdLagoaSeca72	Coarse sand content	29	Percentage	2008-10-21T09:26Z	sieving	PlotLagoas13_/_Coarse sand content
taxonIdLagoaSeca75	Coarse sand content	29	Percentage	2008-10-21T09:26Z	sieving	PlotLagoas13_/_Coarse sand content
taxonIdLagoaSeca76	Coarse sand content	29	Percentage	2008-10-21T09:26Z	sieving	PlotLagoas13_/_Coarse sand content
taxonIdLagoaSeca01	Coarse sand content	30	Percentage	2008-10-21T09:26Z	sieving	PlotLagoas14_/_Coarse sand content
taxonIdLagoaSeca02	Coarse sand content	30	Percentage	2008-10-21T09:26Z	sieving	PlotLagoas14_/_Coarse sand content
taxonIdLagoaSeca04	Coarse sand content	30	Percentage	2008-10-21T09:26Z	sieving	PlotLagoas14_/_Coarse sand content
taxonIdLagoaSeca10	Coarse sand content	30	Percentage	2008-10-21T09:26Z	sieving	PlotLagoas14_/_Coarse sand content
taxonIdLagoaSeca12	Coarse sand content	30	Percentage	2008-10-21T09:26Z	sieving	PlotLagoas14_/_Coarse sand content
taxonIdLagoaSeca13	Coarse sand content	30	Percentage	2008-10-21T09:26Z	sieving	PlotLagoas14_/_Coarse sand content
taxonIdLagoaSeca17	Coarse sand content	30	Percentage	2008-10-21T09:26Z	sieving	PlotLagoas14_/_Coarse sand content
taxonIdLagoaSeca25	Coarse sand content	30	Percentage	2008-10-21T09:26Z	sieving	PlotLagoas14_/_Coarse sand content
taxonIdLagoaSeca27	Coarse sand content	30	Percentage	2008-10-21T09:26Z	sieving	PlotLagoas14_/_Coarse sand content
taxonIdLagoaSeca34	Coarse sand content	30	Percentage	2008-10-21T09:26Z	sieving	PlotLagoas14_/_Coarse sand content
taxonIdLagoaSeca41	Coarse sand content	30	Percentage	2008-10-21T09:26Z	sieving	PlotLagoas14_/_Coarse sand content
taxonIdLagoaSeca44	Coarse sand content	30	Percentage	2008-10-21T09:26Z	sieving	PlotLagoas14_/_Coarse sand content
taxonIdLagoaSeca55	Coarse sand content	30	Percentage	2008-10-21T09:26Z	sieving	PlotLagoas14_/_Coarse sand content
taxonIdLagoaSeca58	Coarse sand content	30	Percentage	2008-10-21T09:26Z	sieving	PlotLagoas14_/_Coarse sand content
taxonIdLagoaSeca59	Coarse sand content	30	Percentage	2008-10-21T09:26Z	sieving	PlotLagoas14_/_Coarse sand content
taxonIdLagoaSeca60	Coarse sand content	30	Percentage	2008-10-21T09:26Z	sieving	PlotLagoas14_/_Coarse sand content
taxonIdLagoaSeca62	Coarse sand content	30	Percentage	2008-10-21T09:26Z	sieving	PlotLagoas14_/_Coarse sand content
taxonIdLagoaSeca70	Coarse sand content	30	Percentage	2008-10-21T09:26Z	sieving	PlotLagoas14_/_Coarse sand content
taxonIdLagoaSeca71	Coarse sand content	30	Percentage	2008-10-21T09:26Z	sieving	PlotLagoas14_/_Coarse sand content
taxonIdLagoaSeca75	Coarse sand content	30	Percentage	2008-10-21T09:26Z	sieving	PlotLagoas14_/_Coarse sand content
taxonIdLagoaSeca76	Coarse sand content	30	Percentage	2008-10-21T09:26Z	sieving	PlotLagoas14_/_Coarse sand content
taxonIdLagoaSeca01	Coarse sand content	30	Percentage	2008-10-21T09:26Z	sieving	PlotLagoas15_/_Coarse sand content
taxonIdLagoaSeca04	Coarse sand content	30	Percentage	2008-10-21T09:26Z	sieving	PlotLagoas15_/_Coarse sand content
taxonIdLagoaSeca05	Coarse sand content	30	Percentage	2008-10-21T09:26Z	sieving	PlotLagoas15_/_Coarse sand content
taxonIdLagoaSeca10	Coarse sand content	30	Percentage	2008-10-21T09:26Z	sieving	PlotLagoas15_/_Coarse sand content
taxonIdLagoaSeca11	Coarse sand content	30	Percentage	2008-10-21T09:26Z	sieving	PlotLagoas15_/_Coarse sand content
taxonIdLagoaSeca13	Coarse sand content	30	Percentage	2008-10-21T09:26Z	sieving	PlotLagoas15_/_Coarse sand content
taxonIdLagoaSeca14	Coarse sand content	30	Percentage	2008-10-21T09:26Z	sieving	PlotLagoas15_/_Coarse sand content
taxonIdLagoaSeca15	Coarse sand content	30	Percentage	2008-10-21T09:26Z	sieving	PlotLagoas15_/_Coarse sand content
taxonIdLagoaSeca17	Coarse sand content	30	Percentage	2008-10-21T09:26Z	sieving	PlotLagoas15_/_Coarse sand content
taxonIdLagoaSeca18	Coarse sand content	30	Percentage	2008-10-21T09:26Z	sieving	PlotLagoas15_/_Coarse sand content
taxonIdLagoaSeca25	Coarse sand content	30	Percentage	2008-10-21T09:26Z	sieving	PlotLagoas15_/_Coarse sand content
taxonIdLagoaSeca28	Coarse sand content	30	Percentage	2008-10-21T09:26Z	sieving	PlotLagoas15_/_Coarse sand content
taxonIdLagoaSeca31	Coarse sand content	30	Percentage	2008-10-21T09:26Z	sieving	PlotLagoas15_/_Coarse sand content
taxonIdLagoaSeca34	Coarse sand content	30	Percentage	2008-10-21T09:26Z	sieving	PlotLagoas15_/_Coarse sand content
taxonIdLagoaSeca35	Coarse sand content	30	Percentage	2008-10-21T09:26Z	sieving	PlotLagoas15_/_Coarse sand content
taxonIdLagoaSeca36	Coarse sand content	30	Percentage	2008-10-21T09:26Z	sieving	PlotLagoas15_/_Coarse sand content
taxonIdLagoaSeca39	Coarse sand content	30	Percentage	2008-10-21T09:26Z	sieving	PlotLagoas15_/_Coarse sand content
taxonIdLagoaSeca45	Coarse sand content	30	Percentage	2008-10-21T09:26Z	sieving	PlotLagoas15_/_Coarse sand content
taxonIdLagoaSeca46	Coarse sand content	30	Percentage	2008-10-21T09:26Z	sieving	PlotLagoas15_/_Coarse sand content
taxonIdLagoaSeca47	Coarse sand content	30	Percentage	2008-10-21T09:26Z	sieving	PlotLagoas15_/_Coarse sand content
taxonIdLagoaSeca51	Coarse sand content	30	Percentage	2008-10-21T09:26Z	sieving	PlotLagoas15_/_Coarse sand content
taxonIdLagoaSeca52	Coarse sand content	30	Percentage	2008-10-21T09:26Z	sieving	PlotLagoas15_/_Coarse sand content
taxonIdLagoaSeca53	Coarse sand content	30	Percentage	2008-10-21T09:26Z	sieving	PlotLagoas15_/_Coarse sand content
taxonIdLagoaSeca54	Coarse sand content	30	Percentage	2008-10-21T09:26Z	sieving	PlotLagoas15_/_Coarse sand content
taxonIdLagoaSeca56	Coarse sand content	30	Percentage	2008-10-21T09:26Z	sieving	PlotLagoas15_/_Coarse sand content
taxonIdLagoaSeca58	Coarse sand content	30	Percentage	2008-10-21T09:26Z	sieving	PlotLagoas15_/_Coarse sand content
taxonIdLagoaSeca59	Coarse sand content	30	Percentage	2008-10-21T09:26Z	sieving	PlotLagoas15_/_Coarse sand content
taxonIdLagoaSeca60	Coarse sand content	30	Percentage	2008-10-21T09:26Z	sieving	PlotLagoas15_/_Coarse sand content
taxonIdLagoaSeca62	Coarse sand content	30	Percentage	2008-10-21T09:26Z	sieving	PlotLagoas15_/_Coarse sand content
taxonIdLagoaSeca64	Coarse sand content	30	Percentage	2008-10-21T09:26Z	sieving	PlotLagoas15_/_Coarse sand content
taxonIdLagoaSeca69	Coarse sand content	30	Percentage	2008-10-21T09:26Z	sieving	PlotLagoas15_/_Coarse sand content
taxonIdLagoaSeca01	Fine sand content	44	Percentage	2008-10-21T09:26Z	sieving	PlotLagoas01_/_Fine sand content
taxonIdLagoaSeca03	Fine sand content	44	Percentage	2008-10-21T09:26Z	sieving	PlotLagoas01_/_Fine sand content
taxonIdLagoaSeca04	Fine sand content	44	Percentage	2008-10-21T09:26Z	sieving	PlotLagoas01_/_Fine sand content
taxonIdLagoaSeca06	Fine sand content	44	Percentage	2008-10-21T09:26Z	sieving	PlotLagoas01_/_Fine sand content
taxonIdLagoaSeca08	Fine sand content	44	Percentage	2008-10-21T09:26Z	sieving	PlotLagoas01_/_Fine sand content
taxonIdLagoaSeca10	Fine sand content	44	Percentage	2008-10-21T09:26Z	sieving	PlotLagoas01_/_Fine sand content
taxonIdLagoaSeca15	Fine sand content	44	Percentage	2008-10-21T09:26Z	sieving	PlotLagoas01_/_Fine sand content
taxonIdLagoaSeca17	Fine sand content	44	Percentage	2008-10-21T09:26Z	sieving	PlotLagoas01_/_Fine sand content
taxonIdLagoaSeca18	Fine sand content	44	Percentage	2008-10-21T09:26Z	sieving	PlotLagoas01_/_Fine sand content
taxonIdLagoaSeca25	Fine sand content	44	Percentage	2008-10-21T09:26Z	sieving	PlotLagoas01_/_Fine sand content
taxonIdLagoaSeca32	Fine sand content	44	Percentage	2008-10-21T09:26Z	sieving	PlotLagoas01_/_Fine sand content
taxonIdLagoaSeca33	Fine sand content	44	Percentage	2008-10-21T09:26Z	sieving	PlotLagoas01_/_Fine sand content
taxonIdLagoaSeca34	Fine sand content	44	Percentage	2008-10-21T09:26Z	sieving	PlotLagoas01_/_Fine sand content
taxonIdLagoaSeca35	Fine sand content	44	Percentage	2008-10-21T09:26Z	sieving	PlotLagoas01_/_Fine sand content
taxonIdLagoaSeca36	Fine sand content	44	Percentage	2008-10-21T09:26Z	sieving	PlotLagoas01_/_Fine sand content
taxonIdLagoaSeca37	Fine sand content	44	Percentage	2008-10-21T09:26Z	sieving	PlotLagoas01_/_Fine sand content
taxonIdLagoaSeca39	Fine sand content	44	Percentage	2008-10-21T09:26Z	sieving	PlotLagoas01_/_Fine sand content
taxonIdLagoaSeca40	Fine sand content	44	Percentage	2008-10-21T09:26Z	sieving	PlotLagoas01_/_Fine sand content
taxonIdLagoaSeca41	Fine sand content	44	Percentage	2008-10-21T09:26Z	sieving	PlotLagoas01_/_Fine sand content
taxonIdLagoaSeca48	Fine sand content	44	Percentage	2008-10-21T09:26Z	sieving	PlotLagoas01_/_Fine sand content
taxonIdLagoaSeca56	Fine sand content	44	Percentage	2008-10-21T09:26Z	sieving	PlotLagoas01_/_Fine sand content
taxonIdLagoaSeca58	Fine sand content	44	Percentage	2008-10-21T09:26Z	sieving	PlotLagoas01_/_Fine sand content
taxonIdLagoaSeca59	Fine sand content	44	Percentage	2008-10-21T09:26Z	sieving	PlotLagoas01_/_Fine sand content
taxonIdLagoaSeca60	Fine sand content	44	Percentage	2008-10-21T09:26Z	sieving	PlotLagoas01_/_Fine sand content
taxonIdLagoaSeca62	Fine sand content	44	Percentage	2008-10-21T09:26Z	sieving	PlotLagoas01_/_Fine sand content
taxonIdLagoaSeca66	Fine sand content	44	Percentage	2008-10-21T09:26Z	sieving	PlotLagoas01_/_Fine sand content
taxonIdLagoaSeca72	Fine sand content	44	Percentage	2008-10-21T09:26Z	sieving	PlotLagoas01_/_Fine sand content
taxonIdLagoaSeca73	Fine sand content	44	Percentage	2008-10-21T09:26Z	sieving	PlotLagoas01_/_Fine sand content
taxonIdLagoaSeca74	Fine sand content	44	Percentage	2008-10-21T09:26Z	sieving	PlotLagoas01_/_Fine sand content
taxonIdLagoaSeca75	Fine sand content	44	Percentage	2008-10-21T09:26Z	sieving	PlotLagoas01_/_Fine sand content
taxonIdLagoaSeca04	Fine sand content	45	Percentage	2008-10-21T09:26Z	sieving	PlotLagoas02_/_Fine sand content
taxonIdLagoaSeca13	Fine sand content	45	Percentage	2008-10-21T09:26Z	sieving	PlotLagoas02_/_Fine sand content
taxonIdLagoaSeca15	Fine sand content	45	Percentage	2008-10-21T09:26Z	sieving	PlotLagoas02_/_Fine sand content
taxonIdLagoaSeca16	Fine sand content	45	Percentage	2008-10-21T09:26Z	sieving	PlotLagoas02_/_Fine sand content
taxonIdLagoaSeca20	Fine sand content	45	Percentage	2008-10-21T09:26Z	sieving	PlotLagoas02_/_Fine sand content
taxonIdLagoaSeca25	Fine sand content	45	Percentage	2008-10-21T09:26Z	sieving	PlotLagoas02_/_Fine sand content
taxonIdLagoaSeca29	Fine sand content	45	Percentage	2008-10-21T09:26Z	sieving	PlotLagoas02_/_Fine sand content
taxonIdLagoaSeca32	Fine sand content	45	Percentage	2008-10-21T09:26Z	sieving	PlotLagoas02_/_Fine sand content
taxonIdLagoaSeca33	Fine sand content	45	Percentage	2008-10-21T09:26Z	sieving	PlotLagoas02_/_Fine sand content
taxonIdLagoaSeca35	Fine sand content	45	Percentage	2008-10-21T09:26Z	sieving	PlotLagoas02_/_Fine sand content
taxonIdLagoaSeca36	Fine sand content	45	Percentage	2008-10-21T09:26Z	sieving	PlotLagoas02_/_Fine sand content
taxonIdLagoaSeca37	Fine sand content	45	Percentage	2008-10-21T09:26Z	sieving	PlotLagoas02_/_Fine sand content
taxonIdLagoaSeca40	Fine sand content	45	Percentage	2008-10-21T09:26Z	sieving	PlotLagoas02_/_Fine sand content
taxonIdLagoaSeca41	Fine sand content	45	Percentage	2008-10-21T09:26Z	sieving	PlotLagoas02_/_Fine sand content
taxonIdLagoaSeca50	Fine sand content	45	Percentage	2008-10-21T09:26Z	sieving	PlotLagoas02_/_Fine sand content
taxonIdLagoaSeca55	Fine sand content	45	Percentage	2008-10-21T09:26Z	sieving	PlotLagoas02_/_Fine sand content
taxonIdLagoaSeca57	Fine sand content	45	Percentage	2008-10-21T09:26Z	sieving	PlotLagoas02_/_Fine sand content
taxonIdLagoaSeca58	Fine sand content	45	Percentage	2008-10-21T09:26Z	sieving	PlotLagoas02_/_Fine sand content
taxonIdLagoaSeca59	Fine sand content	45	Percentage	2008-10-21T09:26Z	sieving	PlotLagoas02_/_Fine sand content
taxonIdLagoaSeca60	Fine sand content	45	Percentage	2008-10-21T09:26Z	sieving	PlotLagoas02_/_Fine sand content
taxonIdLagoaSeca62	Fine sand content	45	Percentage	2008-10-21T09:26Z	sieving	PlotLagoas02_/_Fine sand content
taxonIdLagoaSeca63	Fine sand content	45	Percentage	2008-10-21T09:26Z	sieving	PlotLagoas02_/_Fine sand content
taxonIdLagoaSeca66	Fine sand content	45	Percentage	2008-10-21T09:26Z	sieving	PlotLagoas02_/_Fine sand content
taxonIdLagoaSeca74	Fine sand content	45	Percentage	2008-10-21T09:26Z	sieving	PlotLagoas02_/_Fine sand content
taxonIdLagoaSeca75	Fine sand content	45	Percentage	2008-10-21T09:26Z	sieving	PlotLagoas02_/_Fine sand content
taxonIdLagoaSeca04	Fine sand content	45	Percentage	2008-10-21T09:26Z	sieving	PlotLagoas03_/_Fine sand content
taxonIdLagoaSeca13	Fine sand content	45	Percentage	2008-10-21T09:26Z	sieving	PlotLagoas03_/_Fine sand content
taxonIdLagoaSeca15	Fine sand content	45	Percentage	2008-10-21T09:26Z	sieving	PlotLagoas03_/_Fine sand content
taxonIdLagoaSeca16	Fine sand content	45	Percentage	2008-10-21T09:26Z	sieving	PlotLagoas03_/_Fine sand content
taxonIdLagoaSeca20	Fine sand content	45	Percentage	2008-10-21T09:26Z	sieving	PlotLagoas03_/_Fine sand content
taxonIdLagoaSeca25	Fine sand content	45	Percentage	2008-10-21T09:26Z	sieving	PlotLagoas03_/_Fine sand content
taxonIdLagoaSeca26	Fine sand content	45	Percentage	2008-10-21T09:26Z	sieving	PlotLagoas03_/_Fine sand content
taxonIdLagoaSeca29	Fine sand content	45	Percentage	2008-10-21T09:26Z	sieving	PlotLagoas03_/_Fine sand content
taxonIdLagoaSeca32	Fine sand content	45	Percentage	2008-10-21T09:26Z	sieving	PlotLagoas03_/_Fine sand content
taxonIdLagoaSeca33	Fine sand content	45	Percentage	2008-10-21T09:26Z	sieving	PlotLagoas03_/_Fine sand content
taxonIdLagoaSeca35	Fine sand content	45	Percentage	2008-10-21T09:26Z	sieving	PlotLagoas03_/_Fine sand content
taxonIdLagoaSeca37	Fine sand content	45	Percentage	2008-10-21T09:26Z	sieving	PlotLagoas03_/_Fine sand content
taxonIdLagoaSeca38	Fine sand content	45	Percentage	2008-10-21T09:26Z	sieving	PlotLagoas03_/_Fine sand content
taxonIdLagoaSeca50	Fine sand content	45	Percentage	2008-10-21T09:26Z	sieving	PlotLagoas03_/_Fine sand content
taxonIdLagoaSeca55	Fine sand content	45	Percentage	2008-10-21T09:26Z	sieving	PlotLagoas03_/_Fine sand content
taxonIdLagoaSeca57	Fine sand content	45	Percentage	2008-10-21T09:26Z	sieving	PlotLagoas03_/_Fine sand content
taxonIdLagoaSeca58	Fine sand content	45	Percentage	2008-10-21T09:26Z	sieving	PlotLagoas03_/_Fine sand content
taxonIdLagoaSeca59	Fine sand content	45	Percentage	2008-10-21T09:26Z	sieving	PlotLagoas03_/_Fine sand content
taxonIdLagoaSeca60	Fine sand content	45	Percentage	2008-10-21T09:26Z	sieving	PlotLagoas03_/_Fine sand content
taxonIdLagoaSeca62	Fine sand content	45	Percentage	2008-10-21T09:26Z	sieving	PlotLagoas03_/_Fine sand content
taxonIdLagoaSeca63	Fine sand content	45	Percentage	2008-10-21T09:26Z	sieving	PlotLagoas03_/_Fine sand content
taxonIdLagoaSeca66	Fine sand content	45	Percentage	2008-10-21T09:26Z	sieving	PlotLagoas03_/_Fine sand content
taxonIdLagoaSeca74	Fine sand content	45	Percentage	2008-10-21T09:26Z	sieving	PlotLagoas03_/_Fine sand content
taxonIdLagoaSeca75	Fine sand content	45	Percentage	2008-10-21T09:26Z	sieving	PlotLagoas03_/_Fine sand content
taxonIdLagoaSeca19	Fine sand content	51	Percentage	2008-10-21T09:26Z	sieving	PlotLagoas04_/_Fine sand content
taxonIdLagoaSeca20	Fine sand content	51	Percentage	2008-10-21T09:26Z	sieving	PlotLagoas04_/_Fine sand content
taxonIdLagoaSeca24	Fine sand content	51	Percentage	2008-10-21T09:26Z	sieving	PlotLagoas04_/_Fine sand content
taxonIdLagoaSeca25	Fine sand content	51	Percentage	2008-10-21T09:26Z	sieving	PlotLagoas04_/_Fine sand content
taxonIdLagoaSeca29	Fine sand content	51	Percentage	2008-10-21T09:26Z	sieving	PlotLagoas04_/_Fine sand content
taxonIdLagoaSeca32	Fine sand content	51	Percentage	2008-10-21T09:26Z	sieving	PlotLagoas04_/_Fine sand content
taxonIdLagoaSeca55	Fine sand content	51	Percentage	2008-10-21T09:26Z	sieving	PlotLagoas04_/_Fine sand content
taxonIdLagoaSeca57	Fine sand content	51	Percentage	2008-10-21T09:26Z	sieving	PlotLagoas04_/_Fine sand content
taxonIdLagoaSeca58	Fine sand content	51	Percentage	2008-10-21T09:26Z	sieving	PlotLagoas04_/_Fine sand content
taxonIdLagoaSeca60	Fine sand content	51	Percentage	2008-10-21T09:26Z	sieving	PlotLagoas04_/_Fine sand content
taxonIdLagoaSeca61	Fine sand content	51	Percentage	2008-10-21T09:26Z	sieving	PlotLagoas04_/_Fine sand content
taxonIdLagoaSeca62	Fine sand content	51	Percentage	2008-10-21T09:26Z	sieving	PlotLagoas04_/_Fine sand content
taxonIdLagoaSeca63	Fine sand content	51	Percentage	2008-10-21T09:26Z	sieving	PlotLagoas04_/_Fine sand content
taxonIdLagoaSeca68	Fine sand content	51	Percentage	2008-10-21T09:26Z	sieving	PlotLagoas04_/_Fine sand content
taxonIdLagoaSeca74	Fine sand content	51	Percentage	2008-10-21T09:26Z	sieving	PlotLagoas04_/_Fine sand content
taxonIdLagoaSeca75	Fine sand content	51	Percentage	2008-10-21T09:26Z	sieving	PlotLagoas04_/_Fine sand content
taxonIdLagoaSeca16	Fine sand content	56	Percentage	2008-10-21T09:26Z	sieving	PlotLagoas05_/_Fine sand content
taxonIdLagoaSeca20	Fine sand content	56	Percentage	2008-10-21T09:26Z	sieving	PlotLagoas05_/_Fine sand content
taxonIdLagoaSeca24	Fine sand content	56	Percentage	2008-10-21T09:26Z	sieving	PlotLagoas05_/_Fine sand content
taxonIdLagoaSeca25	Fine sand content	56	Percentage	2008-10-21T09:26Z	sieving	PlotLagoas05_/_Fine sand content
taxonIdLagoaSeca29	Fine sand content	56	Percentage	2008-10-21T09:26Z	sieving	PlotLagoas05_/_Fine sand content
taxonIdLagoaSeca30	Fine sand content	56	Percentage	2008-10-21T09:26Z	sieving	PlotLagoas05_/_Fine sand content
taxonIdLagoaSeca32	Fine sand content	56	Percentage	2008-10-21T09:26Z	sieving	PlotLagoas05_/_Fine sand content
taxonIdLagoaSeca35	Fine sand content	56	Percentage	2008-10-21T09:26Z	sieving	PlotLagoas05_/_Fine sand content
taxonIdLagoaSeca55	Fine sand content	56	Percentage	2008-10-21T09:26Z	sieving	PlotLagoas05_/_Fine sand content
taxonIdLagoaSeca57	Fine sand content	56	Percentage	2008-10-21T09:26Z	sieving	PlotLagoas05_/_Fine sand content
taxonIdLagoaSeca59	Fine sand content	56	Percentage	2008-10-21T09:26Z	sieving	PlotLagoas05_/_Fine sand content
taxonIdLagoaSeca60	Fine sand content	56	Percentage	2008-10-21T09:26Z	sieving	PlotLagoas05_/_Fine sand content
taxonIdLagoaSeca61	Fine sand content	56	Percentage	2008-10-21T09:26Z	sieving	PlotLagoas05_/_Fine sand content
taxonIdLagoaSeca62	Fine sand content	56	Percentage	2008-10-21T09:26Z	sieving	PlotLagoas05_/_Fine sand content
taxonIdLagoaSeca75	Fine sand content	56	Percentage	2008-10-21T09:26Z	sieving	PlotLagoas05_/_Fine sand content
taxonIdLagoaSeca04	Fine sand content	49	Percentage	2008-10-21T09:26Z	sieving	PlotLagoas06_/_Fine sand content
taxonIdLagoaSeca06	Fine sand content	49	Percentage	2008-10-21T09:26Z	sieving	PlotLagoas06_/_Fine sand content
taxonIdLagoaSeca07	Fine sand content	49	Percentage	2008-10-21T09:26Z	sieving	PlotLagoas06_/_Fine sand content
taxonIdLagoaSeca15	Fine sand content	49	Percentage	2008-10-21T09:26Z	sieving	PlotLagoas06_/_Fine sand content
taxonIdLagoaSeca18	Fine sand content	49	Percentage	2008-10-21T09:26Z	sieving	PlotLagoas06_/_Fine sand content
taxonIdLagoaSeca20	Fine sand content	49	Percentage	2008-10-21T09:26Z	sieving	PlotLagoas06_/_Fine sand content
taxonIdLagoaSeca24	Fine sand content	49	Percentage	2008-10-21T09:26Z	sieving	PlotLagoas06_/_Fine sand content
taxonIdLagoaSeca25	Fine sand content	49	Percentage	2008-10-21T09:26Z	sieving	PlotLagoas06_/_Fine sand content
taxonIdLagoaSeca28	Fine sand content	49	Percentage	2008-10-21T09:26Z	sieving	PlotLagoas06_/_Fine sand content
taxonIdLagoaSeca29	Fine sand content	49	Percentage	2008-10-21T09:26Z	sieving	PlotLagoas06_/_Fine sand content
taxonIdLagoaSeca30	Fine sand content	49	Percentage	2008-10-21T09:26Z	sieving	PlotLagoas06_/_Fine sand content
taxonIdLagoaSeca32	Fine sand content	49	Percentage	2008-10-21T09:26Z	sieving	PlotLagoas06_/_Fine sand content
taxonIdLagoaSeca34	Fine sand content	49	Percentage	2008-10-21T09:26Z	sieving	PlotLagoas06_/_Fine sand content
taxonIdLagoaSeca35	Fine sand content	49	Percentage	2008-10-21T09:26Z	sieving	PlotLagoas06_/_Fine sand content
taxonIdLagoaSeca36	Fine sand content	49	Percentage	2008-10-21T09:26Z	sieving	PlotLagoas06_/_Fine sand content
taxonIdLagoaSeca37	Fine sand content	49	Percentage	2008-10-21T09:26Z	sieving	PlotLagoas06_/_Fine sand content
taxonIdLagoaSeca43	Fine sand content	49	Percentage	2008-10-21T09:26Z	sieving	PlotLagoas06_/_Fine sand content
taxonIdLagoaSeca50	Fine sand content	49	Percentage	2008-10-21T09:26Z	sieving	PlotLagoas06_/_Fine sand content
taxonIdLagoaSeca58	Fine sand content	49	Percentage	2008-10-21T09:26Z	sieving	PlotLagoas06_/_Fine sand content
taxonIdLagoaSeca60	Fine sand content	49	Percentage	2008-10-21T09:26Z	sieving	PlotLagoas06_/_Fine sand content
taxonIdLagoaSeca61	Fine sand content	49	Percentage	2008-10-21T09:26Z	sieving	PlotLagoas06_/_Fine sand content
taxonIdLagoaSeca62	Fine sand content	49	Percentage	2008-10-21T09:26Z	sieving	PlotLagoas06_/_Fine sand content
taxonIdLagoaSeca66	Fine sand content	49	Percentage	2008-10-21T09:26Z	sieving	PlotLagoas06_/_Fine sand content
taxonIdLagoaSeca72	Fine sand content	49	Percentage	2008-10-21T09:26Z	sieving	PlotLagoas06_/_Fine sand content
taxonIdLagoaSeca75	Fine sand content	49	Percentage	2008-10-21T09:26Z	sieving	PlotLagoas06_/_Fine sand content
taxonIdLagoaSeca04	Fine sand content	47	Percentage	2008-10-21T09:26Z	sieving	PlotLagoas07_/_Fine sand content
taxonIdLagoaSeca08	Fine sand content	47	Percentage	2008-10-21T09:26Z	sieving	PlotLagoas07_/_Fine sand content
taxonIdLagoaSeca10	Fine sand content	47	Percentage	2008-10-21T09:26Z	sieving	PlotLagoas07_/_Fine sand content
taxonIdLagoaSeca20	Fine sand content	47	Percentage	2008-10-21T09:26Z	sieving	PlotLagoas07_/_Fine sand content
taxonIdLagoaSeca25	Fine sand content	47	Percentage	2008-10-21T09:26Z	sieving	PlotLagoas07_/_Fine sand content
taxonIdLagoaSeca29	Fine sand content	47	Percentage	2008-10-21T09:26Z	sieving	PlotLagoas07_/_Fine sand content
taxonIdLagoaSeca30	Fine sand content	47	Percentage	2008-10-21T09:26Z	sieving	PlotLagoas07_/_Fine sand content
taxonIdLagoaSeca32	Fine sand content	47	Percentage	2008-10-21T09:26Z	sieving	PlotLagoas07_/_Fine sand content
taxonIdLagoaSeca35	Fine sand content	47	Percentage	2008-10-21T09:26Z	sieving	PlotLagoas07_/_Fine sand content
taxonIdLagoaSeca37	Fine sand content	47	Percentage	2008-10-21T09:26Z	sieving	PlotLagoas07_/_Fine sand content
taxonIdLagoaSeca40	Fine sand content	47	Percentage	2008-10-21T09:26Z	sieving	PlotLagoas07_/_Fine sand content
taxonIdLagoaSeca41	Fine sand content	47	Percentage	2008-10-21T09:26Z	sieving	PlotLagoas07_/_Fine sand content
taxonIdLagoaSeca52	Fine sand content	47	Percentage	2008-10-21T09:26Z	sieving	PlotLagoas07_/_Fine sand content
taxonIdLagoaSeca58	Fine sand content	47	Percentage	2008-10-21T09:26Z	sieving	PlotLagoas07_/_Fine sand content
taxonIdLagoaSeca59	Fine sand content	47	Percentage	2008-10-21T09:26Z	sieving	PlotLagoas07_/_Fine sand content
taxonIdLagoaSeca60	Fine sand content	47	Percentage	2008-10-21T09:26Z	sieving	PlotLagoas07_/_Fine sand content
taxonIdLagoaSeca62	Fine sand content	47	Percentage	2008-10-21T09:26Z	sieving	PlotLagoas07_/_Fine sand content
taxonIdLagoaSeca66	Fine sand content	47	Percentage	2008-10-21T09:26Z	sieving	PlotLagoas07_/_Fine sand content
taxonIdLagoaSeca74	Fine sand content	47	Percentage	2008-10-21T09:26Z	sieving	PlotLagoas07_/_Fine sand content
taxonIdLagoaSeca75	Fine sand content	47	Percentage	2008-10-21T09:26Z	sieving	PlotLagoas07_/_Fine sand content
taxonIdLagoaSeca04	Fine sand content	45	Percentage	2008-10-21T09:26Z	sieving	PlotLagoas08_/_Fine sand content
taxonIdLagoaSeca20	Fine sand content	45	Percentage	2008-10-21T09:26Z	sieving	PlotLagoas08_/_Fine sand content
taxonIdLagoaSeca25	Fine sand content	45	Percentage	2008-10-21T09:26Z	sieving	PlotLagoas08_/_Fine sand content
taxonIdLagoaSeca29	Fine sand content	45	Percentage	2008-10-21T09:26Z	sieving	PlotLagoas08_/_Fine sand content
taxonIdLagoaSeca32	Fine sand content	45	Percentage	2008-10-21T09:26Z	sieving	PlotLagoas08_/_Fine sand content
taxonIdLagoaSeca34	Fine sand content	45	Percentage	2008-10-21T09:26Z	sieving	PlotLagoas08_/_Fine sand content
taxonIdLagoaSeca35	Fine sand content	45	Percentage	2008-10-21T09:26Z	sieving	PlotLagoas08_/_Fine sand content
taxonIdLagoaSeca36	Fine sand content	45	Percentage	2008-10-21T09:26Z	sieving	PlotLagoas08_/_Fine sand content
taxonIdLagoaSeca37	Fine sand content	45	Percentage	2008-10-21T09:26Z	sieving	PlotLagoas08_/_Fine sand content
taxonIdLagoaSeca40	Fine sand content	45	Percentage	2008-10-21T09:26Z	sieving	PlotLagoas08_/_Fine sand content
taxonIdLagoaSeca55	Fine sand content	45	Percentage	2008-10-21T09:26Z	sieving	PlotLagoas08_/_Fine sand content
taxonIdLagoaSeca57	Fine sand content	45	Percentage	2008-10-21T09:26Z	sieving	PlotLagoas08_/_Fine sand content
taxonIdLagoaSeca58	Fine sand content	45	Percentage	2008-10-21T09:26Z	sieving	PlotLagoas08_/_Fine sand content
taxonIdLagoaSeca59	Fine sand content	45	Percentage	2008-10-21T09:26Z	sieving	PlotLagoas08_/_Fine sand content
taxonIdLagoaSeca60	Fine sand content	45	Percentage	2008-10-21T09:26Z	sieving	PlotLagoas08_/_Fine sand content
taxonIdLagoaSeca62	Fine sand content	45	Percentage	2008-10-21T09:26Z	sieving	PlotLagoas08_/_Fine sand content
taxonIdLagoaSeca66	Fine sand content	45	Percentage	2008-10-21T09:26Z	sieving	PlotLagoas08_/_Fine sand content
taxonIdLagoaSeca71	Fine sand content	45	Percentage	2008-10-21T09:26Z	sieving	PlotLagoas08_/_Fine sand content
taxonIdLagoaSeca75	Fine sand content	45	Percentage	2008-10-21T09:26Z	sieving	PlotLagoas08_/_Fine sand content
taxonIdLagoaSeca01	Fine sand content	52	Percentage	2008-10-21T09:26Z	sieving	PlotLagoas09_/_Fine sand content
taxonIdLagoaSeca04	Fine sand content	52	Percentage	2008-10-21T09:26Z	sieving	PlotLagoas09_/_Fine sand content
taxonIdLagoaSeca13	Fine sand content	52	Percentage	2008-10-21T09:26Z	sieving	PlotLagoas09_/_Fine sand content
taxonIdLagoaSeca14	Fine sand content	52	Percentage	2008-10-21T09:26Z	sieving	PlotLagoas09_/_Fine sand content
taxonIdLagoaSeca16	Fine sand content	52	Percentage	2008-10-21T09:26Z	sieving	PlotLagoas09_/_Fine sand content
taxonIdLagoaSeca20	Fine sand content	52	Percentage	2008-10-21T09:26Z	sieving	PlotLagoas09_/_Fine sand content
taxonIdLagoaSeca25	Fine sand content	52	Percentage	2008-10-21T09:26Z	sieving	PlotLagoas09_/_Fine sand content
taxonIdLagoaSeca26	Fine sand content	52	Percentage	2008-10-21T09:26Z	sieving	PlotLagoas09_/_Fine sand content
taxonIdLagoaSeca29	Fine sand content	52	Percentage	2008-10-21T09:26Z	sieving	PlotLagoas09_/_Fine sand content
taxonIdLagoaSeca34	Fine sand content	52	Percentage	2008-10-21T09:26Z	sieving	PlotLagoas09_/_Fine sand content
taxonIdLagoaSeca40	Fine sand content	52	Percentage	2008-10-21T09:26Z	sieving	PlotLagoas09_/_Fine sand content
taxonIdLagoaSeca42	Fine sand content	52	Percentage	2008-10-21T09:26Z	sieving	PlotLagoas09_/_Fine sand content
taxonIdLagoaSeca45	Fine sand content	52	Percentage	2008-10-21T09:26Z	sieving	PlotLagoas09_/_Fine sand content
taxonIdLagoaSeca49	Fine sand content	52	Percentage	2008-10-21T09:26Z	sieving	PlotLagoas09_/_Fine sand content
taxonIdLagoaSeca55	Fine sand content	52	Percentage	2008-10-21T09:26Z	sieving	PlotLagoas09_/_Fine sand content
taxonIdLagoaSeca57	Fine sand content	52	Percentage	2008-10-21T09:26Z	sieving	PlotLagoas09_/_Fine sand content
taxonIdLagoaSeca58	Fine sand content	52	Percentage	2008-10-21T09:26Z	sieving	PlotLagoas09_/_Fine sand content
taxonIdLagoaSeca59	Fine sand content	52	Percentage	2008-10-21T09:26Z	sieving	PlotLagoas09_/_Fine sand content
taxonIdLagoaSeca60	Fine sand content	52	Percentage	2008-10-21T09:26Z	sieving	PlotLagoas09_/_Fine sand content
taxonIdLagoaSeca61	Fine sand content	52	Percentage	2008-10-21T09:26Z	sieving	PlotLagoas09_/_Fine sand content
taxonIdLagoaSeca62	Fine sand content	52	Percentage	2008-10-21T09:26Z	sieving	PlotLagoas09_/_Fine sand content
taxonIdLagoaSeca67	Fine sand content	52	Percentage	2008-10-21T09:26Z	sieving	PlotLagoas09_/_Fine sand content
taxonIdLagoaSeca70	Fine sand content	52	Percentage	2008-10-21T09:26Z	sieving	PlotLagoas09_/_Fine sand content
taxonIdLagoaSeca71	Fine sand content	52	Percentage	2008-10-21T09:26Z	sieving	PlotLagoas09_/_Fine sand content
taxonIdLagoaSeca75	Fine sand content	52	Percentage	2008-10-21T09:26Z	sieving	PlotLagoas09_/_Fine sand content
taxonIdLagoaSeca01	Fine sand content	45	Percentage	2008-10-21T09:26Z	sieving	PlotLagoas10_/_Fine sand content
taxonIdLagoaSeca04	Fine sand content	45	Percentage	2008-10-21T09:26Z	sieving	PlotLagoas10_/_Fine sand content
taxonIdLagoaSeca05	Fine sand content	45	Percentage	2008-10-21T09:26Z	sieving	PlotLagoas10_/_Fine sand content
taxonIdLagoaSeca09	Fine sand content	45	Percentage	2008-10-21T09:26Z	sieving	PlotLagoas10_/_Fine sand content
taxonIdLagoaSeca13	Fine sand content	45	Percentage	2008-10-21T09:26Z	sieving	PlotLagoas10_/_Fine sand content
taxonIdLagoaSeca15	Fine sand content	45	Percentage	2008-10-21T09:26Z	sieving	PlotLagoas10_/_Fine sand content
taxonIdLagoaSeca20	Fine sand content	45	Percentage	2008-10-21T09:26Z	sieving	PlotLagoas10_/_Fine sand content
taxonIdLagoaSeca23	Fine sand content	45	Percentage	2008-10-21T09:26Z	sieving	PlotLagoas10_/_Fine sand content
taxonIdLagoaSeca24	Fine sand content	45	Percentage	2008-10-21T09:26Z	sieving	PlotLagoas10_/_Fine sand content
taxonIdLagoaSeca25	Fine sand content	45	Percentage	2008-10-21T09:26Z	sieving	PlotLagoas10_/_Fine sand content
taxonIdLagoaSeca29	Fine sand content	45	Percentage	2008-10-21T09:26Z	sieving	PlotLagoas10_/_Fine sand content
taxonIdLagoaSeca30	Fine sand content	45	Percentage	2008-10-21T09:26Z	sieving	PlotLagoas10_/_Fine sand content
taxonIdLagoaSeca32	Fine sand content	45	Percentage	2008-10-21T09:26Z	sieving	PlotLagoas10_/_Fine sand content
taxonIdLagoaSeca35	Fine sand content	45	Percentage	2008-10-21T09:26Z	sieving	PlotLagoas10_/_Fine sand content
taxonIdLagoaSeca57	Fine sand content	45	Percentage	2008-10-21T09:26Z	sieving	PlotLagoas10_/_Fine sand content
taxonIdLagoaSeca58	Fine sand content	45	Percentage	2008-10-21T09:26Z	sieving	PlotLagoas10_/_Fine sand content
taxonIdLagoaSeca59	Fine sand content	45	Percentage	2008-10-21T09:26Z	sieving	PlotLagoas10_/_Fine sand content
taxonIdLagoaSeca60	Fine sand content	45	Percentage	2008-10-21T09:26Z	sieving	PlotLagoas10_/_Fine sand content
taxonIdLagoaSeca61	Fine sand content	45	Percentage	2008-10-21T09:26Z	sieving	PlotLagoas10_/_Fine sand content
taxonIdLagoaSeca62	Fine sand content	45	Percentage	2008-10-21T09:26Z	sieving	PlotLagoas10_/_Fine sand content
taxonIdLagoaSeca66	Fine sand content	45	Percentage	2008-10-21T09:26Z	sieving	PlotLagoas10_/_Fine sand content
taxonIdLagoaSeca71	Fine sand content	45	Percentage	2008-10-21T09:26Z	sieving	PlotLagoas10_/_Fine sand content
taxonIdLagoaSeca74	Fine sand content	45	Percentage	2008-10-21T09:26Z	sieving	PlotLagoas10_/_Fine sand content
taxonIdLagoaSeca75	Fine sand content	45	Percentage	2008-10-21T09:26Z	sieving	PlotLagoas10_/_Fine sand content
taxonIdLagoaSeca01	Fine sand content	54	Percentage	2008-10-21T09:26Z	sieving	PlotLagoas11_/_Fine sand content
taxonIdLagoaSeca06	Fine sand content	54	Percentage	2008-10-21T09:26Z	sieving	PlotLagoas11_/_Fine sand content
taxonIdLagoaSeca13	Fine sand content	54	Percentage	2008-10-21T09:26Z	sieving	PlotLagoas11_/_Fine sand content
taxonIdLagoaSeca15	Fine sand content	54	Percentage	2008-10-21T09:26Z	sieving	PlotLagoas11_/_Fine sand content
taxonIdLagoaSeca20	Fine sand content	54	Percentage	2008-10-21T09:26Z	sieving	PlotLagoas11_/_Fine sand content
taxonIdLagoaSeca21	Fine sand content	54	Percentage	2008-10-21T09:26Z	sieving	PlotLagoas11_/_Fine sand content
taxonIdLagoaSeca22	Fine sand content	54	Percentage	2008-10-21T09:26Z	sieving	PlotLagoas11_/_Fine sand content
taxonIdLagoaSeca25	Fine sand content	54	Percentage	2008-10-21T09:26Z	sieving	PlotLagoas11_/_Fine sand content
taxonIdLagoaSeca29	Fine sand content	54	Percentage	2008-10-21T09:26Z	sieving	PlotLagoas11_/_Fine sand content
taxonIdLagoaSeca30	Fine sand content	54	Percentage	2008-10-21T09:26Z	sieving	PlotLagoas11_/_Fine sand content
taxonIdLagoaSeca32	Fine sand content	54	Percentage	2008-10-21T09:26Z	sieving	PlotLagoas11_/_Fine sand content
taxonIdLagoaSeca34	Fine sand content	54	Percentage	2008-10-21T09:26Z	sieving	PlotLagoas11_/_Fine sand content
taxonIdLagoaSeca35	Fine sand content	54	Percentage	2008-10-21T09:26Z	sieving	PlotLagoas11_/_Fine sand content
taxonIdLagoaSeca41	Fine sand content	54	Percentage	2008-10-21T09:26Z	sieving	PlotLagoas11_/_Fine sand content
taxonIdLagoaSeca57	Fine sand content	54	Percentage	2008-10-21T09:26Z	sieving	PlotLagoas11_/_Fine sand content
taxonIdLagoaSeca58	Fine sand content	54	Percentage	2008-10-21T09:26Z	sieving	PlotLagoas11_/_Fine sand content
taxonIdLagoaSeca59	Fine sand content	54	Percentage	2008-10-21T09:26Z	sieving	PlotLagoas11_/_Fine sand content
taxonIdLagoaSeca60	Fine sand content	54	Percentage	2008-10-21T09:26Z	sieving	PlotLagoas11_/_Fine sand content
taxonIdLagoaSeca62	Fine sand content	54	Percentage	2008-10-21T09:26Z	sieving	PlotLagoas11_/_Fine sand content
taxonIdLagoaSeca66	Fine sand content	54	Percentage	2008-10-21T09:26Z	sieving	PlotLagoas11_/_Fine sand content
taxonIdLagoaSeca74	Fine sand content	54	Percentage	2008-10-21T09:26Z	sieving	PlotLagoas11_/_Fine sand content
taxonIdLagoaSeca75	Fine sand content	54	Percentage	2008-10-21T09:26Z	sieving	PlotLagoas11_/_Fine sand content
taxonIdLagoaSeca01	Fine sand content	45	Percentage	2008-10-21T09:26Z	sieving	PlotLagoas12_/_Fine sand content
taxonIdLagoaSeca04	Fine sand content	45	Percentage	2008-10-21T09:26Z	sieving	PlotLagoas12_/_Fine sand content
taxonIdLagoaSeca08	Fine sand content	45	Percentage	2008-10-21T09:26Z	sieving	PlotLagoas12_/_Fine sand content
taxonIdLagoaSeca10	Fine sand content	45	Percentage	2008-10-21T09:26Z	sieving	PlotLagoas12_/_Fine sand content
taxonIdLagoaSeca13	Fine sand content	45	Percentage	2008-10-21T09:26Z	sieving	PlotLagoas12_/_Fine sand content
taxonIdLagoaSeca14	Fine sand content	45	Percentage	2008-10-21T09:26Z	sieving	PlotLagoas12_/_Fine sand content
taxonIdLagoaSeca15	Fine sand content	45	Percentage	2008-10-21T09:26Z	sieving	PlotLagoas12_/_Fine sand content
taxonIdLagoaSeca20	Fine sand content	45	Percentage	2008-10-21T09:26Z	sieving	PlotLagoas12_/_Fine sand content
taxonIdLagoaSeca25	Fine sand content	45	Percentage	2008-10-21T09:26Z	sieving	PlotLagoas12_/_Fine sand content
taxonIdLagoaSeca29	Fine sand content	45	Percentage	2008-10-21T09:26Z	sieving	PlotLagoas12_/_Fine sand content
taxonIdLagoaSeca30	Fine sand content	45	Percentage	2008-10-21T09:26Z	sieving	PlotLagoas12_/_Fine sand content
taxonIdLagoaSeca32	Fine sand content	45	Percentage	2008-10-21T09:26Z	sieving	PlotLagoas12_/_Fine sand content
taxonIdLagoaSeca33	Fine sand content	45	Percentage	2008-10-21T09:26Z	sieving	PlotLagoas12_/_Fine sand content
taxonIdLagoaSeca34	Fine sand content	45	Percentage	2008-10-21T09:26Z	sieving	PlotLagoas12_/_Fine sand content
taxonIdLagoaSeca35	Fine sand content	45	Percentage	2008-10-21T09:26Z	sieving	PlotLagoas12_/_Fine sand content
taxonIdLagoaSeca40	Fine sand content	45	Percentage	2008-10-21T09:26Z	sieving	PlotLagoas12_/_Fine sand content
taxonIdLagoaSeca41	Fine sand content	45	Percentage	2008-10-21T09:26Z	sieving	PlotLagoas12_/_Fine sand content
taxonIdLagoaSeca42	Fine sand content	45	Percentage	2008-10-21T09:26Z	sieving	PlotLagoas12_/_Fine sand content
taxonIdLagoaSeca50	Fine sand content	45	Percentage	2008-10-21T09:26Z	sieving	PlotLagoas12_/_Fine sand content
taxonIdLagoaSeca58	Fine sand content	45	Percentage	2008-10-21T09:26Z	sieving	PlotLagoas12_/_Fine sand content
taxonIdLagoaSeca59	Fine sand content	45	Percentage	2008-10-21T09:26Z	sieving	PlotLagoas12_/_Fine sand content
taxonIdLagoaSeca60	Fine sand content	45	Percentage	2008-10-21T09:26Z	sieving	PlotLagoas12_/_Fine sand content
taxonIdLagoaSeca61	Fine sand content	45	Percentage	2008-10-21T09:26Z	sieving	PlotLagoas12_/_Fine sand content
taxonIdLagoaSeca62	Fine sand content	45	Percentage	2008-10-21T09:26Z	sieving	PlotLagoas12_/_Fine sand content
taxonIdLagoaSeca65	Fine sand content	45	Percentage	2008-10-21T09:26Z	sieving	PlotLagoas12_/_Fine sand content
taxonIdLagoaSeca66	Fine sand content	45	Percentage	2008-10-21T09:26Z	sieving	PlotLagoas12_/_Fine sand content
taxonIdLagoaSeca72	Fine sand content	45	Percentage	2008-10-21T09:26Z	sieving	PlotLagoas12_/_Fine sand content
taxonIdLagoaSeca74	Fine sand content	45	Percentage	2008-10-21T09:26Z	sieving	PlotLagoas12_/_Fine sand content
taxonIdLagoaSeca75	Fine sand content	45	Percentage	2008-10-21T09:26Z	sieving	PlotLagoas12_/_Fine sand content
taxonIdLagoaSeca76	Fine sand content	45	Percentage	2008-10-21T09:26Z	sieving	PlotLagoas12_/_Fine sand content
taxonIdLagoaSeca01	Fine sand content	46	Percentage	2008-10-21T09:26Z	sieving	PlotLagoas13_/_Fine sand content
taxonIdLagoaSeca04	Fine sand content	46	Percentage	2008-10-21T09:26Z	sieving	PlotLagoas13_/_Fine sand content
taxonIdLagoaSeca05	Fine sand content	46	Percentage	2008-10-21T09:26Z	sieving	PlotLagoas13_/_Fine sand content
taxonIdLagoaSeca06	Fine sand content	46	Percentage	2008-10-21T09:26Z	sieving	PlotLagoas13_/_Fine sand content
taxonIdLagoaSeca07	Fine sand content	46	Percentage	2008-10-21T09:26Z	sieving	PlotLagoas13_/_Fine sand content
taxonIdLagoaSeca08	Fine sand content	46	Percentage	2008-10-21T09:26Z	sieving	PlotLagoas13_/_Fine sand content
taxonIdLagoaSeca11	Fine sand content	46	Percentage	2008-10-21T09:26Z	sieving	PlotLagoas13_/_Fine sand content
taxonIdLagoaSeca14	Fine sand content	46	Percentage	2008-10-21T09:26Z	sieving	PlotLagoas13_/_Fine sand content
taxonIdLagoaSeca15	Fine sand content	46	Percentage	2008-10-21T09:26Z	sieving	PlotLagoas13_/_Fine sand content
taxonIdLagoaSeca20	Fine sand content	46	Percentage	2008-10-21T09:26Z	sieving	PlotLagoas13_/_Fine sand content
taxonIdLagoaSeca24	Fine sand content	46	Percentage	2008-10-21T09:26Z	sieving	PlotLagoas13_/_Fine sand content
taxonIdLagoaSeca25	Fine sand content	46	Percentage	2008-10-21T09:26Z	sieving	PlotLagoas13_/_Fine sand content
taxonIdLagoaSeca26	Fine sand content	46	Percentage	2008-10-21T09:26Z	sieving	PlotLagoas13_/_Fine sand content
taxonIdLagoaSeca30	Fine sand content	46	Percentage	2008-10-21T09:26Z	sieving	PlotLagoas13_/_Fine sand content
taxonIdLagoaSeca33	Fine sand content	46	Percentage	2008-10-21T09:26Z	sieving	PlotLagoas13_/_Fine sand content
taxonIdLagoaSeca34	Fine sand content	46	Percentage	2008-10-21T09:26Z	sieving	PlotLagoas13_/_Fine sand content
taxonIdLagoaSeca35	Fine sand content	46	Percentage	2008-10-21T09:26Z	sieving	PlotLagoas13_/_Fine sand content
taxonIdLagoaSeca36	Fine sand content	46	Percentage	2008-10-21T09:26Z	sieving	PlotLagoas13_/_Fine sand content
taxonIdLagoaSeca37	Fine sand content	46	Percentage	2008-10-21T09:26Z	sieving	PlotLagoas13_/_Fine sand content
taxonIdLagoaSeca39	Fine sand content	46	Percentage	2008-10-21T09:26Z	sieving	PlotLagoas13_/_Fine sand content
taxonIdLagoaSeca40	Fine sand content	46	Percentage	2008-10-21T09:26Z	sieving	PlotLagoas13_/_Fine sand content
taxonIdLagoaSeca50	Fine sand content	46	Percentage	2008-10-21T09:26Z	sieving	PlotLagoas13_/_Fine sand content
taxonIdLagoaSeca56	Fine sand content	46	Percentage	2008-10-21T09:26Z	sieving	PlotLagoas13_/_Fine sand content
taxonIdLagoaSeca58	Fine sand content	46	Percentage	2008-10-21T09:26Z	sieving	PlotLagoas13_/_Fine sand content
taxonIdLagoaSeca59	Fine sand content	46	Percentage	2008-10-21T09:26Z	sieving	PlotLagoas13_/_Fine sand content
taxonIdLagoaSeca60	Fine sand content	46	Percentage	2008-10-21T09:26Z	sieving	PlotLagoas13_/_Fine sand content
taxonIdLagoaSeca62	Fine sand content	46	Percentage	2008-10-21T09:26Z	sieving	PlotLagoas13_/_Fine sand content
taxonIdLagoaSeca65	Fine sand content	46	Percentage	2008-10-21T09:26Z	sieving	PlotLagoas13_/_Fine sand content
taxonIdLagoaSeca66	Fine sand content	46	Percentage	2008-10-21T09:26Z	sieving	PlotLagoas13_/_Fine sand content
taxonIdLagoaSeca70	Fine sand content	46	Percentage	2008-10-21T09:26Z	sieving	PlotLagoas13_/_Fine sand content
taxonIdLagoaSeca72	Fine sand content	46	Percentage	2008-10-21T09:26Z	sieving	PlotLagoas13_/_Fine sand content
taxonIdLagoaSeca75	Fine sand content	46	Percentage	2008-10-21T09:26Z	sieving	PlotLagoas13_/_Fine sand content
taxonIdLagoaSeca76	Fine sand content	46	Percentage	2008-10-21T09:26Z	sieving	PlotLagoas13_/_Fine sand content
taxonIdLagoaSeca01	Fine sand content	45	Percentage	2008-10-21T09:26Z	sieving	PlotLagoas14_/_Fine sand content
taxonIdLagoaSeca02	Fine sand content	45	Percentage	2008-10-21T09:26Z	sieving	PlotLagoas14_/_Fine sand content
taxonIdLagoaSeca04	Fine sand content	45	Percentage	2008-10-21T09:26Z	sieving	PlotLagoas14_/_Fine sand content
taxonIdLagoaSeca10	Fine sand content	45	Percentage	2008-10-21T09:26Z	sieving	PlotLagoas14_/_Fine sand content
taxonIdLagoaSeca12	Fine sand content	45	Percentage	2008-10-21T09:26Z	sieving	PlotLagoas14_/_Fine sand content
taxonIdLagoaSeca13	Fine sand content	45	Percentage	2008-10-21T09:26Z	sieving	PlotLagoas14_/_Fine sand content
taxonIdLagoaSeca17	Fine sand content	45	Percentage	2008-10-21T09:26Z	sieving	PlotLagoas14_/_Fine sand content
taxonIdLagoaSeca25	Fine sand content	45	Percentage	2008-10-21T09:26Z	sieving	PlotLagoas14_/_Fine sand content
taxonIdLagoaSeca27	Fine sand content	45	Percentage	2008-10-21T09:26Z	sieving	PlotLagoas14_/_Fine sand content
taxonIdLagoaSeca34	Fine sand content	45	Percentage	2008-10-21T09:26Z	sieving	PlotLagoas14_/_Fine sand content
taxonIdLagoaSeca41	Fine sand content	45	Percentage	2008-10-21T09:26Z	sieving	PlotLagoas14_/_Fine sand content
taxonIdLagoaSeca44	Fine sand content	45	Percentage	2008-10-21T09:26Z	sieving	PlotLagoas14_/_Fine sand content
taxonIdLagoaSeca55	Fine sand content	45	Percentage	2008-10-21T09:26Z	sieving	PlotLagoas14_/_Fine sand content
taxonIdLagoaSeca58	Fine sand content	45	Percentage	2008-10-21T09:26Z	sieving	PlotLagoas14_/_Fine sand content
taxonIdLagoaSeca59	Fine sand content	45	Percentage	2008-10-21T09:26Z	sieving	PlotLagoas14_/_Fine sand content
taxonIdLagoaSeca60	Fine sand content	45	Percentage	2008-10-21T09:26Z	sieving	PlotLagoas14_/_Fine sand content
taxonIdLagoaSeca62	Fine sand content	45	Percentage	2008-10-21T09:26Z	sieving	PlotLagoas14_/_Fine sand content
taxonIdLagoaSeca70	Fine sand content	45	Percentage	2008-10-21T09:26Z	sieving	PlotLagoas14_/_Fine sand content
taxonIdLagoaSeca71	Fine sand content	45	Percentage	2008-10-21T09:26Z	sieving	PlotLagoas14_/_Fine sand content
taxonIdLagoaSeca75	Fine sand content	45	Percentage	2008-10-21T09:26Z	sieving	PlotLagoas14_/_Fine sand content
taxonIdLagoaSeca76	Fine sand content	45	Percentage	2008-10-21T09:26Z	sieving	PlotLagoas14_/_Fine sand content
taxonIdLagoaSeca01	Fine sand content	43	Percentage	2008-10-21T09:26Z	sieving	PlotLagoas15_/_Fine sand content
taxonIdLagoaSeca04	Fine sand content	43	Percentage	2008-10-21T09:26Z	sieving	PlotLagoas15_/_Fine sand content
taxonIdLagoaSeca05	Fine sand content	43	Percentage	2008-10-21T09:26Z	sieving	PlotLagoas15_/_Fine sand content
taxonIdLagoaSeca10	Fine sand content	43	Percentage	2008-10-21T09:26Z	sieving	PlotLagoas15_/_Fine sand content
taxonIdLagoaSeca11	Fine sand content	43	Percentage	2008-10-21T09:26Z	sieving	PlotLagoas15_/_Fine sand content
taxonIdLagoaSeca13	Fine sand content	43	Percentage	2008-10-21T09:26Z	sieving	PlotLagoas15_/_Fine sand content
taxonIdLagoaSeca14	Fine sand content	43	Percentage	2008-10-21T09:26Z	sieving	PlotLagoas15_/_Fine sand content
taxonIdLagoaSeca15	Fine sand content	43	Percentage	2008-10-21T09:26Z	sieving	PlotLagoas15_/_Fine sand content
taxonIdLagoaSeca17	Fine sand content	43	Percentage	2008-10-21T09:26Z	sieving	PlotLagoas15_/_Fine sand content
taxonIdLagoaSeca18	Fine sand content	43	Percentage	2008-10-21T09:26Z	sieving	PlotLagoas15_/_Fine sand content
taxonIdLagoaSeca25	Fine sand content	43	Percentage	2008-10-21T09:26Z	sieving	PlotLagoas15_/_Fine sand content
taxonIdLagoaSeca28	Fine sand content	43	Percentage	2008-10-21T09:26Z	sieving	PlotLagoas15_/_Fine sand content
taxonIdLagoaSeca31	Fine sand content	43	Percentage	2008-10-21T09:26Z	sieving	PlotLagoas15_/_Fine sand content
taxonIdLagoaSeca34	Fine sand content	43	Percentage	2008-10-21T09:26Z	sieving	PlotLagoas15_/_Fine sand content
taxonIdLagoaSeca35	Fine sand content	43	Percentage	2008-10-21T09:26Z	sieving	PlotLagoas15_/_Fine sand content
taxonIdLagoaSeca36	Fine sand content	43	Percentage	2008-10-21T09:26Z	sieving	PlotLagoas15_/_Fine sand content
taxonIdLagoaSeca39	Fine sand content	43	Percentage	2008-10-21T09:26Z	sieving	PlotLagoas15_/_Fine sand content
taxonIdLagoaSeca45	Fine sand content	43	Percentage	2008-10-21T09:26Z	sieving	PlotLagoas15_/_Fine sand content
taxonIdLagoaSeca46	Fine sand content	43	Percentage	2008-10-21T09:26Z	sieving	PlotLagoas15_/_Fine sand content
taxonIdLagoaSeca47	Fine sand content	43	Percentage	2008-10-21T09:26Z	sieving	PlotLagoas15_/_Fine sand content
taxonIdLagoaSeca51	Fine sand content	43	Percentage	2008-10-21T09:26Z	sieving	PlotLagoas15_/_Fine sand content
taxonIdLagoaSeca52	Fine sand content	43	Percentage	2008-10-21T09:26Z	sieving	PlotLagoas15_/_Fine sand content
taxonIdLagoaSeca53	Fine sand content	43	Percentage	2008-10-21T09:26Z	sieving	PlotLagoas15_/_Fine sand content
taxonIdLagoaSeca54	Fine sand content	43	Percentage	2008-10-21T09:26Z	sieving	PlotLagoas15_/_Fine sand content
taxonIdLagoaSeca56	Fine sand content	43	Percentage	2008-10-21T09:26Z	sieving	PlotLagoas15_/_Fine sand content
taxonIdLagoaSeca58	Fine sand content	43	Percentage	2008-10-21T09:26Z	sieving	PlotLagoas15_/_Fine sand content
taxonIdLagoaSeca59	Fine sand content	43	Percentage	2008-10-21T09:26Z	sieving	PlotLagoas15_/_Fine sand content
taxonIdLagoaSeca60	Fine sand content	43	Percentage	2008-10-21T09:26Z	sieving	PlotLagoas15_/_Fine sand content
taxonIdLagoaSeca62	Fine sand content	43	Percentage	2008-10-21T09:26Z	sieving	PlotLagoas15_/_Fine sand content
taxonIdLagoaSeca64	Fine sand content	43	Percentage	2008-10-21T09:26Z	sieving	PlotLagoas15_/_Fine sand content
taxonIdLagoaSeca69	Fine sand content	43	Percentage	2008-10-21T09:26Z	sieving	PlotLagoas15_/_Fine sand content
taxonIdLagoaSeca01	Silt content	15	Percentage	2008-10-21T09:26Z	sieving	PlotLagoas01_/_Silt content
taxonIdLagoaSeca03	Silt content	15	Percentage	2008-10-21T09:26Z	sieving	PlotLagoas01_/_Silt content
taxonIdLagoaSeca04	Silt content	15	Percentage	2008-10-21T09:26Z	sieving	PlotLagoas01_/_Silt content
taxonIdLagoaSeca06	Silt content	15	Percentage	2008-10-21T09:26Z	sieving	PlotLagoas01_/_Silt content
taxonIdLagoaSeca08	Silt content	15	Percentage	2008-10-21T09:26Z	sieving	PlotLagoas01_/_Silt content
taxonIdLagoaSeca10	Silt content	15	Percentage	2008-10-21T09:26Z	sieving	PlotLagoas01_/_Silt content
taxonIdLagoaSeca15	Silt content	15	Percentage	2008-10-21T09:26Z	sieving	PlotLagoas01_/_Silt content
taxonIdLagoaSeca17	Silt content	15	Percentage	2008-10-21T09:26Z	sieving	PlotLagoas01_/_Silt content
taxonIdLagoaSeca18	Silt content	15	Percentage	2008-10-21T09:26Z	sieving	PlotLagoas01_/_Silt content
taxonIdLagoaSeca25	Silt content	15	Percentage	2008-10-21T09:26Z	sieving	PlotLagoas01_/_Silt content
taxonIdLagoaSeca32	Silt content	15	Percentage	2008-10-21T09:26Z	sieving	PlotLagoas01_/_Silt content
taxonIdLagoaSeca33	Silt content	15	Percentage	2008-10-21T09:26Z	sieving	PlotLagoas01_/_Silt content
taxonIdLagoaSeca34	Silt content	15	Percentage	2008-10-21T09:26Z	sieving	PlotLagoas01_/_Silt content
taxonIdLagoaSeca35	Silt content	15	Percentage	2008-10-21T09:26Z	sieving	PlotLagoas01_/_Silt content
taxonIdLagoaSeca36	Silt content	15	Percentage	2008-10-21T09:26Z	sieving	PlotLagoas01_/_Silt content
taxonIdLagoaSeca37	Silt content	15	Percentage	2008-10-21T09:26Z	sieving	PlotLagoas01_/_Silt content
taxonIdLagoaSeca39	Silt content	15	Percentage	2008-10-21T09:26Z	sieving	PlotLagoas01_/_Silt content
taxonIdLagoaSeca40	Silt content	15	Percentage	2008-10-21T09:26Z	sieving	PlotLagoas01_/_Silt content
taxonIdLagoaSeca41	Silt content	15	Percentage	2008-10-21T09:26Z	sieving	PlotLagoas01_/_Silt content
taxonIdLagoaSeca48	Silt content	15	Percentage	2008-10-21T09:26Z	sieving	PlotLagoas01_/_Silt content
taxonIdLagoaSeca56	Silt content	15	Percentage	2008-10-21T09:26Z	sieving	PlotLagoas01_/_Silt content
taxonIdLagoaSeca58	Silt content	15	Percentage	2008-10-21T09:26Z	sieving	PlotLagoas01_/_Silt content
taxonIdLagoaSeca59	Silt content	15	Percentage	2008-10-21T09:26Z	sieving	PlotLagoas01_/_Silt content
taxonIdLagoaSeca60	Silt content	15	Percentage	2008-10-21T09:26Z	sieving	PlotLagoas01_/_Silt content
taxonIdLagoaSeca62	Silt content	15	Percentage	2008-10-21T09:26Z	sieving	PlotLagoas01_/_Silt content
taxonIdLagoaSeca66	Silt content	15	Percentage	2008-10-21T09:26Z	sieving	PlotLagoas01_/_Silt content
taxonIdLagoaSeca72	Silt content	15	Percentage	2008-10-21T09:26Z	sieving	PlotLagoas01_/_Silt content
taxonIdLagoaSeca73	Silt content	15	Percentage	2008-10-21T09:26Z	sieving	PlotLagoas01_/_Silt content
taxonIdLagoaSeca74	Silt content	15	Percentage	2008-10-21T09:26Z	sieving	PlotLagoas01_/_Silt content
taxonIdLagoaSeca75	Silt content	15	Percentage	2008-10-21T09:26Z	sieving	PlotLagoas01_/_Silt content
taxonIdLagoaSeca04	Silt content	14	Percentage	2008-10-21T09:26Z	sieving	PlotLagoas02_/_Silt content
taxonIdLagoaSeca13	Silt content	14	Percentage	2008-10-21T09:26Z	sieving	PlotLagoas02_/_Silt content
taxonIdLagoaSeca15	Silt content	14	Percentage	2008-10-21T09:26Z	sieving	PlotLagoas02_/_Silt content
taxonIdLagoaSeca16	Silt content	14	Percentage	2008-10-21T09:26Z	sieving	PlotLagoas02_/_Silt content
taxonIdLagoaSeca20	Silt content	14	Percentage	2008-10-21T09:26Z	sieving	PlotLagoas02_/_Silt content
taxonIdLagoaSeca25	Silt content	14	Percentage	2008-10-21T09:26Z	sieving	PlotLagoas02_/_Silt content
taxonIdLagoaSeca29	Silt content	14	Percentage	2008-10-21T09:26Z	sieving	PlotLagoas02_/_Silt content
taxonIdLagoaSeca32	Silt content	14	Percentage	2008-10-21T09:26Z	sieving	PlotLagoas02_/_Silt content
taxonIdLagoaSeca33	Silt content	14	Percentage	2008-10-21T09:26Z	sieving	PlotLagoas02_/_Silt content
taxonIdLagoaSeca35	Silt content	14	Percentage	2008-10-21T09:26Z	sieving	PlotLagoas02_/_Silt content
taxonIdLagoaSeca36	Silt content	14	Percentage	2008-10-21T09:26Z	sieving	PlotLagoas02_/_Silt content
taxonIdLagoaSeca37	Silt content	14	Percentage	2008-10-21T09:26Z	sieving	PlotLagoas02_/_Silt content
taxonIdLagoaSeca40	Silt content	14	Percentage	2008-10-21T09:26Z	sieving	PlotLagoas02_/_Silt content
taxonIdLagoaSeca41	Silt content	14	Percentage	2008-10-21T09:26Z	sieving	PlotLagoas02_/_Silt content
taxonIdLagoaSeca50	Silt content	14	Percentage	2008-10-21T09:26Z	sieving	PlotLagoas02_/_Silt content
taxonIdLagoaSeca55	Silt content	14	Percentage	2008-10-21T09:26Z	sieving	PlotLagoas02_/_Silt content
taxonIdLagoaSeca57	Silt content	14	Percentage	2008-10-21T09:26Z	sieving	PlotLagoas02_/_Silt content
taxonIdLagoaSeca58	Silt content	14	Percentage	2008-10-21T09:26Z	sieving	PlotLagoas02_/_Silt content
taxonIdLagoaSeca59	Silt content	14	Percentage	2008-10-21T09:26Z	sieving	PlotLagoas02_/_Silt content
taxonIdLagoaSeca60	Silt content	14	Percentage	2008-10-21T09:26Z	sieving	PlotLagoas02_/_Silt content
taxonIdLagoaSeca62	Silt content	14	Percentage	2008-10-21T09:26Z	sieving	PlotLagoas02_/_Silt content
taxonIdLagoaSeca63	Silt content	14	Percentage	2008-10-21T09:26Z	sieving	PlotLagoas02_/_Silt content
taxonIdLagoaSeca66	Silt content	14	Percentage	2008-10-21T09:26Z	sieving	PlotLagoas02_/_Silt content
taxonIdLagoaSeca74	Silt content	14	Percentage	2008-10-21T09:26Z	sieving	PlotLagoas02_/_Silt content
taxonIdLagoaSeca75	Silt content	14	Percentage	2008-10-21T09:26Z	sieving	PlotLagoas02_/_Silt content
taxonIdLagoaSeca04	Silt content	18	Percentage	2008-10-21T09:26Z	sieving	PlotLagoas03_/_Silt content
taxonIdLagoaSeca13	Silt content	18	Percentage	2008-10-21T09:26Z	sieving	PlotLagoas03_/_Silt content
taxonIdLagoaSeca15	Silt content	18	Percentage	2008-10-21T09:26Z	sieving	PlotLagoas03_/_Silt content
taxonIdLagoaSeca16	Silt content	18	Percentage	2008-10-21T09:26Z	sieving	PlotLagoas03_/_Silt content
taxonIdLagoaSeca20	Silt content	18	Percentage	2008-10-21T09:26Z	sieving	PlotLagoas03_/_Silt content
taxonIdLagoaSeca25	Silt content	18	Percentage	2008-10-21T09:26Z	sieving	PlotLagoas03_/_Silt content
taxonIdLagoaSeca26	Silt content	18	Percentage	2008-10-21T09:26Z	sieving	PlotLagoas03_/_Silt content
taxonIdLagoaSeca29	Silt content	18	Percentage	2008-10-21T09:26Z	sieving	PlotLagoas03_/_Silt content
taxonIdLagoaSeca32	Silt content	18	Percentage	2008-10-21T09:26Z	sieving	PlotLagoas03_/_Silt content
taxonIdLagoaSeca33	Silt content	18	Percentage	2008-10-21T09:26Z	sieving	PlotLagoas03_/_Silt content
taxonIdLagoaSeca35	Silt content	18	Percentage	2008-10-21T09:26Z	sieving	PlotLagoas03_/_Silt content
taxonIdLagoaSeca37	Silt content	18	Percentage	2008-10-21T09:26Z	sieving	PlotLagoas03_/_Silt content
taxonIdLagoaSeca38	Silt content	18	Percentage	2008-10-21T09:26Z	sieving	PlotLagoas03_/_Silt content
taxonIdLagoaSeca50	Silt content	18	Percentage	2008-10-21T09:26Z	sieving	PlotLagoas03_/_Silt content
taxonIdLagoaSeca55	Silt content	18	Percentage	2008-10-21T09:26Z	sieving	PlotLagoas03_/_Silt content
taxonIdLagoaSeca57	Silt content	18	Percentage	2008-10-21T09:26Z	sieving	PlotLagoas03_/_Silt content
taxonIdLagoaSeca58	Silt content	18	Percentage	2008-10-21T09:26Z	sieving	PlotLagoas03_/_Silt content
taxonIdLagoaSeca59	Silt content	18	Percentage	2008-10-21T09:26Z	sieving	PlotLagoas03_/_Silt content
taxonIdLagoaSeca60	Silt content	18	Percentage	2008-10-21T09:26Z	sieving	PlotLagoas03_/_Silt content
taxonIdLagoaSeca62	Silt content	18	Percentage	2008-10-21T09:26Z	sieving	PlotLagoas03_/_Silt content
taxonIdLagoaSeca63	Silt content	18	Percentage	2008-10-21T09:26Z	sieving	PlotLagoas03_/_Silt content
taxonIdLagoaSeca66	Silt content	18	Percentage	2008-10-21T09:26Z	sieving	PlotLagoas03_/_Silt content
taxonIdLagoaSeca74	Silt content	18	Percentage	2008-10-21T09:26Z	sieving	PlotLagoas03_/_Silt content
taxonIdLagoaSeca75	Silt content	18	Percentage	2008-10-21T09:26Z	sieving	PlotLagoas03_/_Silt content
taxonIdLagoaSeca19	Silt content	13	Percentage	2008-10-21T09:26Z	sieving	PlotLagoas04_/_Silt content
taxonIdLagoaSeca20	Silt content	13	Percentage	2008-10-21T09:26Z	sieving	PlotLagoas04_/_Silt content
taxonIdLagoaSeca24	Silt content	13	Percentage	2008-10-21T09:26Z	sieving	PlotLagoas04_/_Silt content
taxonIdLagoaSeca25	Silt content	13	Percentage	2008-10-21T09:26Z	sieving	PlotLagoas04_/_Silt content
taxonIdLagoaSeca29	Silt content	13	Percentage	2008-10-21T09:26Z	sieving	PlotLagoas04_/_Silt content
taxonIdLagoaSeca32	Silt content	13	Percentage	2008-10-21T09:26Z	sieving	PlotLagoas04_/_Silt content
taxonIdLagoaSeca55	Silt content	13	Percentage	2008-10-21T09:26Z	sieving	PlotLagoas04_/_Silt content
taxonIdLagoaSeca57	Silt content	13	Percentage	2008-10-21T09:26Z	sieving	PlotLagoas04_/_Silt content
taxonIdLagoaSeca58	Silt content	13	Percentage	2008-10-21T09:26Z	sieving	PlotLagoas04_/_Silt content
taxonIdLagoaSeca60	Silt content	13	Percentage	2008-10-21T09:26Z	sieving	PlotLagoas04_/_Silt content
taxonIdLagoaSeca61	Silt content	13	Percentage	2008-10-21T09:26Z	sieving	PlotLagoas04_/_Silt content
taxonIdLagoaSeca62	Silt content	13	Percentage	2008-10-21T09:26Z	sieving	PlotLagoas04_/_Silt content
taxonIdLagoaSeca63	Silt content	13	Percentage	2008-10-21T09:26Z	sieving	PlotLagoas04_/_Silt content
taxonIdLagoaSeca68	Silt content	13	Percentage	2008-10-21T09:26Z	sieving	PlotLagoas04_/_Silt content
taxonIdLagoaSeca74	Silt content	13	Percentage	2008-10-21T09:26Z	sieving	PlotLagoas04_/_Silt content
taxonIdLagoaSeca75	Silt content	13	Percentage	2008-10-21T09:26Z	sieving	PlotLagoas04_/_Silt content
taxonIdLagoaSeca16	Silt content	6	Percentage	2008-10-21T09:26Z	sieving	PlotLagoas05_/_Silt content
taxonIdLagoaSeca20	Silt content	6	Percentage	2008-10-21T09:26Z	sieving	PlotLagoas05_/_Silt content
taxonIdLagoaSeca24	Silt content	6	Percentage	2008-10-21T09:26Z	sieving	PlotLagoas05_/_Silt content
taxonIdLagoaSeca25	Silt content	6	Percentage	2008-10-21T09:26Z	sieving	PlotLagoas05_/_Silt content
taxonIdLagoaSeca29	Silt content	6	Percentage	2008-10-21T09:26Z	sieving	PlotLagoas05_/_Silt content
taxonIdLagoaSeca30	Silt content	6	Percentage	2008-10-21T09:26Z	sieving	PlotLagoas05_/_Silt content
taxonIdLagoaSeca32	Silt content	6	Percentage	2008-10-21T09:26Z	sieving	PlotLagoas05_/_Silt content
taxonIdLagoaSeca35	Silt content	6	Percentage	2008-10-21T09:26Z	sieving	PlotLagoas05_/_Silt content
taxonIdLagoaSeca55	Silt content	6	Percentage	2008-10-21T09:26Z	sieving	PlotLagoas05_/_Silt content
taxonIdLagoaSeca57	Silt content	6	Percentage	2008-10-21T09:26Z	sieving	PlotLagoas05_/_Silt content
taxonIdLagoaSeca59	Silt content	6	Percentage	2008-10-21T09:26Z	sieving	PlotLagoas05_/_Silt content
taxonIdLagoaSeca60	Silt content	6	Percentage	2008-10-21T09:26Z	sieving	PlotLagoas05_/_Silt content
taxonIdLagoaSeca61	Silt content	6	Percentage	2008-10-21T09:26Z	sieving	PlotLagoas05_/_Silt content
taxonIdLagoaSeca62	Silt content	6	Percentage	2008-10-21T09:26Z	sieving	PlotLagoas05_/_Silt content
taxonIdLagoaSeca75	Silt content	6	Percentage	2008-10-21T09:26Z	sieving	PlotLagoas05_/_Silt content
taxonIdLagoaSeca04	Silt content	9	Percentage	2008-10-21T09:26Z	sieving	PlotLagoas06_/_Silt content
taxonIdLagoaSeca06	Silt content	9	Percentage	2008-10-21T09:26Z	sieving	PlotLagoas06_/_Silt content
taxonIdLagoaSeca07	Silt content	9	Percentage	2008-10-21T09:26Z	sieving	PlotLagoas06_/_Silt content
taxonIdLagoaSeca15	Silt content	9	Percentage	2008-10-21T09:26Z	sieving	PlotLagoas06_/_Silt content
taxonIdLagoaSeca18	Silt content	9	Percentage	2008-10-21T09:26Z	sieving	PlotLagoas06_/_Silt content
taxonIdLagoaSeca20	Silt content	9	Percentage	2008-10-21T09:26Z	sieving	PlotLagoas06_/_Silt content
taxonIdLagoaSeca24	Silt content	9	Percentage	2008-10-21T09:26Z	sieving	PlotLagoas06_/_Silt content
taxonIdLagoaSeca25	Silt content	9	Percentage	2008-10-21T09:26Z	sieving	PlotLagoas06_/_Silt content
taxonIdLagoaSeca28	Silt content	9	Percentage	2008-10-21T09:26Z	sieving	PlotLagoas06_/_Silt content
taxonIdLagoaSeca29	Silt content	9	Percentage	2008-10-21T09:26Z	sieving	PlotLagoas06_/_Silt content
taxonIdLagoaSeca30	Silt content	9	Percentage	2008-10-21T09:26Z	sieving	PlotLagoas06_/_Silt content
taxonIdLagoaSeca32	Silt content	9	Percentage	2008-10-21T09:26Z	sieving	PlotLagoas06_/_Silt content
taxonIdLagoaSeca34	Silt content	9	Percentage	2008-10-21T09:26Z	sieving	PlotLagoas06_/_Silt content
taxonIdLagoaSeca35	Silt content	9	Percentage	2008-10-21T09:26Z	sieving	PlotLagoas06_/_Silt content
taxonIdLagoaSeca36	Silt content	9	Percentage	2008-10-21T09:26Z	sieving	PlotLagoas06_/_Silt content
taxonIdLagoaSeca37	Silt content	9	Percentage	2008-10-21T09:26Z	sieving	PlotLagoas06_/_Silt content
taxonIdLagoaSeca43	Silt content	9	Percentage	2008-10-21T09:26Z	sieving	PlotLagoas06_/_Silt content
taxonIdLagoaSeca50	Silt content	9	Percentage	2008-10-21T09:26Z	sieving	PlotLagoas06_/_Silt content
taxonIdLagoaSeca58	Silt content	9	Percentage	2008-10-21T09:26Z	sieving	PlotLagoas06_/_Silt content
taxonIdLagoaSeca60	Silt content	9	Percentage	2008-10-21T09:26Z	sieving	PlotLagoas06_/_Silt content
taxonIdLagoaSeca61	Silt content	9	Percentage	2008-10-21T09:26Z	sieving	PlotLagoas06_/_Silt content
taxonIdLagoaSeca62	Silt content	9	Percentage	2008-10-21T09:26Z	sieving	PlotLagoas06_/_Silt content
taxonIdLagoaSeca66	Silt content	9	Percentage	2008-10-21T09:26Z	sieving	PlotLagoas06_/_Silt content
taxonIdLagoaSeca72	Silt content	9	Percentage	2008-10-21T09:26Z	sieving	PlotLagoas06_/_Silt content
taxonIdLagoaSeca75	Silt content	9	Percentage	2008-10-21T09:26Z	sieving	PlotLagoas06_/_Silt content
taxonIdLagoaSeca04	Silt content	13	Percentage	2008-10-21T09:26Z	sieving	PlotLagoas07_/_Silt content
taxonIdLagoaSeca08	Silt content	13	Percentage	2008-10-21T09:26Z	sieving	PlotLagoas07_/_Silt content
taxonIdLagoaSeca10	Silt content	13	Percentage	2008-10-21T09:26Z	sieving	PlotLagoas07_/_Silt content
taxonIdLagoaSeca20	Silt content	13	Percentage	2008-10-21T09:26Z	sieving	PlotLagoas07_/_Silt content
taxonIdLagoaSeca25	Silt content	13	Percentage	2008-10-21T09:26Z	sieving	PlotLagoas07_/_Silt content
taxonIdLagoaSeca29	Silt content	13	Percentage	2008-10-21T09:26Z	sieving	PlotLagoas07_/_Silt content
taxonIdLagoaSeca30	Silt content	13	Percentage	2008-10-21T09:26Z	sieving	PlotLagoas07_/_Silt content
taxonIdLagoaSeca32	Silt content	13	Percentage	2008-10-21T09:26Z	sieving	PlotLagoas07_/_Silt content
taxonIdLagoaSeca35	Silt content	13	Percentage	2008-10-21T09:26Z	sieving	PlotLagoas07_/_Silt content
taxonIdLagoaSeca37	Silt content	13	Percentage	2008-10-21T09:26Z	sieving	PlotLagoas07_/_Silt content
taxonIdLagoaSeca40	Silt content	13	Percentage	2008-10-21T09:26Z	sieving	PlotLagoas07_/_Silt content
taxonIdLagoaSeca41	Silt content	13	Percentage	2008-10-21T09:26Z	sieving	PlotLagoas07_/_Silt content
taxonIdLagoaSeca52	Silt content	13	Percentage	2008-10-21T09:26Z	sieving	PlotLagoas07_/_Silt content
taxonIdLagoaSeca58	Silt content	13	Percentage	2008-10-21T09:26Z	sieving	PlotLagoas07_/_Silt content
taxonIdLagoaSeca59	Silt content	13	Percentage	2008-10-21T09:26Z	sieving	PlotLagoas07_/_Silt content
taxonIdLagoaSeca60	Silt content	13	Percentage	2008-10-21T09:26Z	sieving	PlotLagoas07_/_Silt content
taxonIdLagoaSeca62	Silt content	13	Percentage	2008-10-21T09:26Z	sieving	PlotLagoas07_/_Silt content
taxonIdLagoaSeca66	Silt content	13	Percentage	2008-10-21T09:26Z	sieving	PlotLagoas07_/_Silt content
taxonIdLagoaSeca74	Silt content	13	Percentage	2008-10-21T09:26Z	sieving	PlotLagoas07_/_Silt content
taxonIdLagoaSeca75	Silt content	13	Percentage	2008-10-21T09:26Z	sieving	PlotLagoas07_/_Silt content
taxonIdLagoaSeca04	Silt content	14	Percentage	2008-10-21T09:26Z	sieving	PlotLagoas08_/_Silt content
taxonIdLagoaSeca20	Silt content	14	Percentage	2008-10-21T09:26Z	sieving	PlotLagoas08_/_Silt content
taxonIdLagoaSeca25	Silt content	14	Percentage	2008-10-21T09:26Z	sieving	PlotLagoas08_/_Silt content
taxonIdLagoaSeca29	Silt content	14	Percentage	2008-10-21T09:26Z	sieving	PlotLagoas08_/_Silt content
taxonIdLagoaSeca32	Silt content	14	Percentage	2008-10-21T09:26Z	sieving	PlotLagoas08_/_Silt content
taxonIdLagoaSeca34	Silt content	14	Percentage	2008-10-21T09:26Z	sieving	PlotLagoas08_/_Silt content
taxonIdLagoaSeca35	Silt content	14	Percentage	2008-10-21T09:26Z	sieving	PlotLagoas08_/_Silt content
taxonIdLagoaSeca36	Silt content	14	Percentage	2008-10-21T09:26Z	sieving	PlotLagoas08_/_Silt content
taxonIdLagoaSeca37	Silt content	14	Percentage	2008-10-21T09:26Z	sieving	PlotLagoas08_/_Silt content
taxonIdLagoaSeca40	Silt content	14	Percentage	2008-10-21T09:26Z	sieving	PlotLagoas08_/_Silt content
taxonIdLagoaSeca55	Silt content	14	Percentage	2008-10-21T09:26Z	sieving	PlotLagoas08_/_Silt content
taxonIdLagoaSeca57	Silt content	14	Percentage	2008-10-21T09:26Z	sieving	PlotLagoas08_/_Silt content
taxonIdLagoaSeca58	Silt content	14	Percentage	2008-10-21T09:26Z	sieving	PlotLagoas08_/_Silt content
taxonIdLagoaSeca59	Silt content	14	Percentage	2008-10-21T09:26Z	sieving	PlotLagoas08_/_Silt content
taxonIdLagoaSeca60	Silt content	14	Percentage	2008-10-21T09:26Z	sieving	PlotLagoas08_/_Silt content
taxonIdLagoaSeca62	Silt content	14	Percentage	2008-10-21T09:26Z	sieving	PlotLagoas08_/_Silt content
taxonIdLagoaSeca66	Silt content	14	Percentage	2008-10-21T09:26Z	sieving	PlotLagoas08_/_Silt content
taxonIdLagoaSeca71	Silt content	14	Percentage	2008-10-21T09:26Z	sieving	PlotLagoas08_/_Silt content
taxonIdLagoaSeca75	Silt content	14	Percentage	2008-10-21T09:26Z	sieving	PlotLagoas08_/_Silt content
taxonIdLagoaSeca01	Silt content	12	Percentage	2008-10-21T09:26Z	sieving	PlotLagoas09_/_Silt content
taxonIdLagoaSeca04	Silt content	12	Percentage	2008-10-21T09:26Z	sieving	PlotLagoas09_/_Silt content
taxonIdLagoaSeca13	Silt content	12	Percentage	2008-10-21T09:26Z	sieving	PlotLagoas09_/_Silt content
taxonIdLagoaSeca14	Silt content	12	Percentage	2008-10-21T09:26Z	sieving	PlotLagoas09_/_Silt content
taxonIdLagoaSeca16	Silt content	12	Percentage	2008-10-21T09:26Z	sieving	PlotLagoas09_/_Silt content
taxonIdLagoaSeca20	Silt content	12	Percentage	2008-10-21T09:26Z	sieving	PlotLagoas09_/_Silt content
taxonIdLagoaSeca25	Silt content	12	Percentage	2008-10-21T09:26Z	sieving	PlotLagoas09_/_Silt content
taxonIdLagoaSeca26	Silt content	12	Percentage	2008-10-21T09:26Z	sieving	PlotLagoas09_/_Silt content
taxonIdLagoaSeca29	Silt content	12	Percentage	2008-10-21T09:26Z	sieving	PlotLagoas09_/_Silt content
taxonIdLagoaSeca34	Silt content	12	Percentage	2008-10-21T09:26Z	sieving	PlotLagoas09_/_Silt content
taxonIdLagoaSeca40	Silt content	12	Percentage	2008-10-21T09:26Z	sieving	PlotLagoas09_/_Silt content
taxonIdLagoaSeca42	Silt content	12	Percentage	2008-10-21T09:26Z	sieving	PlotLagoas09_/_Silt content
taxonIdLagoaSeca45	Silt content	12	Percentage	2008-10-21T09:26Z	sieving	PlotLagoas09_/_Silt content
taxonIdLagoaSeca49	Silt content	12	Percentage	2008-10-21T09:26Z	sieving	PlotLagoas09_/_Silt content
taxonIdLagoaSeca55	Silt content	12	Percentage	2008-10-21T09:26Z	sieving	PlotLagoas09_/_Silt content
taxonIdLagoaSeca57	Silt content	12	Percentage	2008-10-21T09:26Z	sieving	PlotLagoas09_/_Silt content
taxonIdLagoaSeca58	Silt content	12	Percentage	2008-10-21T09:26Z	sieving	PlotLagoas09_/_Silt content
taxonIdLagoaSeca59	Silt content	12	Percentage	2008-10-21T09:26Z	sieving	PlotLagoas09_/_Silt content
taxonIdLagoaSeca60	Silt content	12	Percentage	2008-10-21T09:26Z	sieving	PlotLagoas09_/_Silt content
taxonIdLagoaSeca61	Silt content	12	Percentage	2008-10-21T09:26Z	sieving	PlotLagoas09_/_Silt content
taxonIdLagoaSeca62	Silt content	12	Percentage	2008-10-21T09:26Z	sieving	PlotLagoas09_/_Silt content
taxonIdLagoaSeca67	Silt content	12	Percentage	2008-10-21T09:26Z	sieving	PlotLagoas09_/_Silt content
taxonIdLagoaSeca70	Silt content	12	Percentage	2008-10-21T09:26Z	sieving	PlotLagoas09_/_Silt content
taxonIdLagoaSeca71	Silt content	12	Percentage	2008-10-21T09:26Z	sieving	PlotLagoas09_/_Silt content
taxonIdLagoaSeca75	Silt content	12	Percentage	2008-10-21T09:26Z	sieving	PlotLagoas09_/_Silt content
taxonIdLagoaSeca01	Silt content	9	Percentage	2008-10-21T09:26Z	sieving	PlotLagoas10_/_Silt content
taxonIdLagoaSeca04	Silt content	9	Percentage	2008-10-21T09:26Z	sieving	PlotLagoas10_/_Silt content
taxonIdLagoaSeca05	Silt content	9	Percentage	2008-10-21T09:26Z	sieving	PlotLagoas10_/_Silt content
taxonIdLagoaSeca09	Silt content	9	Percentage	2008-10-21T09:26Z	sieving	PlotLagoas10_/_Silt content
taxonIdLagoaSeca13	Silt content	9	Percentage	2008-10-21T09:26Z	sieving	PlotLagoas10_/_Silt content
taxonIdLagoaSeca15	Silt content	9	Percentage	2008-10-21T09:26Z	sieving	PlotLagoas10_/_Silt content
taxonIdLagoaSeca20	Silt content	9	Percentage	2008-10-21T09:26Z	sieving	PlotLagoas10_/_Silt content
taxonIdLagoaSeca23	Silt content	9	Percentage	2008-10-21T09:26Z	sieving	PlotLagoas10_/_Silt content
taxonIdLagoaSeca24	Silt content	9	Percentage	2008-10-21T09:26Z	sieving	PlotLagoas10_/_Silt content
taxonIdLagoaSeca25	Silt content	9	Percentage	2008-10-21T09:26Z	sieving	PlotLagoas10_/_Silt content
taxonIdLagoaSeca29	Silt content	9	Percentage	2008-10-21T09:26Z	sieving	PlotLagoas10_/_Silt content
taxonIdLagoaSeca30	Silt content	9	Percentage	2008-10-21T09:26Z	sieving	PlotLagoas10_/_Silt content
taxonIdLagoaSeca32	Silt content	9	Percentage	2008-10-21T09:26Z	sieving	PlotLagoas10_/_Silt content
taxonIdLagoaSeca35	Silt content	9	Percentage	2008-10-21T09:26Z	sieving	PlotLagoas10_/_Silt content
taxonIdLagoaSeca57	Silt content	9	Percentage	2008-10-21T09:26Z	sieving	PlotLagoas10_/_Silt content
taxonIdLagoaSeca58	Silt content	9	Percentage	2008-10-21T09:26Z	sieving	PlotLagoas10_/_Silt content
taxonIdLagoaSeca59	Silt content	9	Percentage	2008-10-21T09:26Z	sieving	PlotLagoas10_/_Silt content
taxonIdLagoaSeca60	Silt content	9	Percentage	2008-10-21T09:26Z	sieving	PlotLagoas10_/_Silt content
taxonIdLagoaSeca61	Silt content	9	Percentage	2008-10-21T09:26Z	sieving	PlotLagoas10_/_Silt content
taxonIdLagoaSeca62	Silt content	9	Percentage	2008-10-21T09:26Z	sieving	PlotLagoas10_/_Silt content
taxonIdLagoaSeca66	Silt content	9	Percentage	2008-10-21T09:26Z	sieving	PlotLagoas10_/_Silt content
taxonIdLagoaSeca71	Silt content	9	Percentage	2008-10-21T09:26Z	sieving	PlotLagoas10_/_Silt content
taxonIdLagoaSeca74	Silt content	9	Percentage	2008-10-21T09:26Z	sieving	PlotLagoas10_/_Silt content
taxonIdLagoaSeca75	Silt content	9	Percentage	2008-10-21T09:26Z	sieving	PlotLagoas10_/_Silt content
taxonIdLagoaSeca01	Silt content	14	Percentage	2008-10-21T09:26Z	sieving	PlotLagoas11_/_Silt content
taxonIdLagoaSeca06	Silt content	14	Percentage	2008-10-21T09:26Z	sieving	PlotLagoas11_/_Silt content
taxonIdLagoaSeca13	Silt content	14	Percentage	2008-10-21T09:26Z	sieving	PlotLagoas11_/_Silt content
taxonIdLagoaSeca15	Silt content	14	Percentage	2008-10-21T09:26Z	sieving	PlotLagoas11_/_Silt content
taxonIdLagoaSeca20	Silt content	14	Percentage	2008-10-21T09:26Z	sieving	PlotLagoas11_/_Silt content
taxonIdLagoaSeca21	Silt content	14	Percentage	2008-10-21T09:26Z	sieving	PlotLagoas11_/_Silt content
taxonIdLagoaSeca22	Silt content	14	Percentage	2008-10-21T09:26Z	sieving	PlotLagoas11_/_Silt content
taxonIdLagoaSeca25	Silt content	14	Percentage	2008-10-21T09:26Z	sieving	PlotLagoas11_/_Silt content
taxonIdLagoaSeca29	Silt content	14	Percentage	2008-10-21T09:26Z	sieving	PlotLagoas11_/_Silt content
taxonIdLagoaSeca30	Silt content	14	Percentage	2008-10-21T09:26Z	sieving	PlotLagoas11_/_Silt content
taxonIdLagoaSeca32	Silt content	14	Percentage	2008-10-21T09:26Z	sieving	PlotLagoas11_/_Silt content
taxonIdLagoaSeca34	Silt content	14	Percentage	2008-10-21T09:26Z	sieving	PlotLagoas11_/_Silt content
taxonIdLagoaSeca35	Silt content	14	Percentage	2008-10-21T09:26Z	sieving	PlotLagoas11_/_Silt content
taxonIdLagoaSeca41	Silt content	14	Percentage	2008-10-21T09:26Z	sieving	PlotLagoas11_/_Silt content
taxonIdLagoaSeca57	Silt content	14	Percentage	2008-10-21T09:26Z	sieving	PlotLagoas11_/_Silt content
taxonIdLagoaSeca58	Silt content	14	Percentage	2008-10-21T09:26Z	sieving	PlotLagoas11_/_Silt content
taxonIdLagoaSeca59	Silt content	14	Percentage	2008-10-21T09:26Z	sieving	PlotLagoas11_/_Silt content
taxonIdLagoaSeca60	Silt content	14	Percentage	2008-10-21T09:26Z	sieving	PlotLagoas11_/_Silt content
taxonIdLagoaSeca62	Silt content	14	Percentage	2008-10-21T09:26Z	sieving	PlotLagoas11_/_Silt content
taxonIdLagoaSeca66	Silt content	14	Percentage	2008-10-21T09:26Z	sieving	PlotLagoas11_/_Silt content
taxonIdLagoaSeca74	Silt content	14	Percentage	2008-10-21T09:26Z	sieving	PlotLagoas11_/_Silt content
taxonIdLagoaSeca75	Silt content	14	Percentage	2008-10-21T09:26Z	sieving	PlotLagoas11_/_Silt content
taxonIdLagoaSeca01	Silt content	12	Percentage	2008-10-21T09:26Z	sieving	PlotLagoas12_/_Silt content
taxonIdLagoaSeca04	Silt content	12	Percentage	2008-10-21T09:26Z	sieving	PlotLagoas12_/_Silt content
taxonIdLagoaSeca08	Silt content	12	Percentage	2008-10-21T09:26Z	sieving	PlotLagoas12_/_Silt content
taxonIdLagoaSeca10	Silt content	12	Percentage	2008-10-21T09:26Z	sieving	PlotLagoas12_/_Silt content
taxonIdLagoaSeca13	Silt content	12	Percentage	2008-10-21T09:26Z	sieving	PlotLagoas12_/_Silt content
taxonIdLagoaSeca14	Silt content	12	Percentage	2008-10-21T09:26Z	sieving	PlotLagoas12_/_Silt content
taxonIdLagoaSeca15	Silt content	12	Percentage	2008-10-21T09:26Z	sieving	PlotLagoas12_/_Silt content
taxonIdLagoaSeca20	Silt content	12	Percentage	2008-10-21T09:26Z	sieving	PlotLagoas12_/_Silt content
taxonIdLagoaSeca25	Silt content	12	Percentage	2008-10-21T09:26Z	sieving	PlotLagoas12_/_Silt content
taxonIdLagoaSeca29	Silt content	12	Percentage	2008-10-21T09:26Z	sieving	PlotLagoas12_/_Silt content
taxonIdLagoaSeca30	Silt content	12	Percentage	2008-10-21T09:26Z	sieving	PlotLagoas12_/_Silt content
taxonIdLagoaSeca32	Silt content	12	Percentage	2008-10-21T09:26Z	sieving	PlotLagoas12_/_Silt content
taxonIdLagoaSeca33	Silt content	12	Percentage	2008-10-21T09:26Z	sieving	PlotLagoas12_/_Silt content
taxonIdLagoaSeca34	Silt content	12	Percentage	2008-10-21T09:26Z	sieving	PlotLagoas12_/_Silt content
taxonIdLagoaSeca35	Silt content	12	Percentage	2008-10-21T09:26Z	sieving	PlotLagoas12_/_Silt content
taxonIdLagoaSeca40	Silt content	12	Percentage	2008-10-21T09:26Z	sieving	PlotLagoas12_/_Silt content
taxonIdLagoaSeca41	Silt content	12	Percentage	2008-10-21T09:26Z	sieving	PlotLagoas12_/_Silt content
taxonIdLagoaSeca42	Silt content	12	Percentage	2008-10-21T09:26Z	sieving	PlotLagoas12_/_Silt content
taxonIdLagoaSeca50	Silt content	12	Percentage	2008-10-21T09:26Z	sieving	PlotLagoas12_/_Silt content
taxonIdLagoaSeca58	Silt content	12	Percentage	2008-10-21T09:26Z	sieving	PlotLagoas12_/_Silt content
taxonIdLagoaSeca59	Silt content	12	Percentage	2008-10-21T09:26Z	sieving	PlotLagoas12_/_Silt content
taxonIdLagoaSeca60	Silt content	12	Percentage	2008-10-21T09:26Z	sieving	PlotLagoas12_/_Silt content
taxonIdLagoaSeca61	Silt content	12	Percentage	2008-10-21T09:26Z	sieving	PlotLagoas12_/_Silt content
taxonIdLagoaSeca62	Silt content	12	Percentage	2008-10-21T09:26Z	sieving	PlotLagoas12_/_Silt content
taxonIdLagoaSeca65	Silt content	12	Percentage	2008-10-21T09:26Z	sieving	PlotLagoas12_/_Silt content
taxonIdLagoaSeca66	Silt content	12	Percentage	2008-10-21T09:26Z	sieving	PlotLagoas12_/_Silt content
taxonIdLagoaSeca72	Silt content	12	Percentage	2008-10-21T09:26Z	sieving	PlotLagoas12_/_Silt content
taxonIdLagoaSeca74	Silt content	12	Percentage	2008-10-21T09:26Z	sieving	PlotLagoas12_/_Silt content
taxonIdLagoaSeca75	Silt content	12	Percentage	2008-10-21T09:26Z	sieving	PlotLagoas12_/_Silt content
taxonIdLagoaSeca76	Silt content	12	Percentage	2008-10-21T09:26Z	sieving	PlotLagoas12_/_Silt content
taxonIdLagoaSeca01	Silt content	16	Percentage	2008-10-21T09:26Z	sieving	PlotLagoas13_/_Silt content
taxonIdLagoaSeca04	Silt content	16	Percentage	2008-10-21T09:26Z	sieving	PlotLagoas13_/_Silt content
taxonIdLagoaSeca05	Silt content	16	Percentage	2008-10-21T09:26Z	sieving	PlotLagoas13_/_Silt content
taxonIdLagoaSeca06	Silt content	16	Percentage	2008-10-21T09:26Z	sieving	PlotLagoas13_/_Silt content
taxonIdLagoaSeca07	Silt content	16	Percentage	2008-10-21T09:26Z	sieving	PlotLagoas13_/_Silt content
taxonIdLagoaSeca08	Silt content	16	Percentage	2008-10-21T09:26Z	sieving	PlotLagoas13_/_Silt content
taxonIdLagoaSeca11	Silt content	16	Percentage	2008-10-21T09:26Z	sieving	PlotLagoas13_/_Silt content
taxonIdLagoaSeca14	Silt content	16	Percentage	2008-10-21T09:26Z	sieving	PlotLagoas13_/_Silt content
taxonIdLagoaSeca15	Silt content	16	Percentage	2008-10-21T09:26Z	sieving	PlotLagoas13_/_Silt content
taxonIdLagoaSeca20	Silt content	16	Percentage	2008-10-21T09:26Z	sieving	PlotLagoas13_/_Silt content
taxonIdLagoaSeca24	Silt content	16	Percentage	2008-10-21T09:26Z	sieving	PlotLagoas13_/_Silt content
taxonIdLagoaSeca25	Silt content	16	Percentage	2008-10-21T09:26Z	sieving	PlotLagoas13_/_Silt content
taxonIdLagoaSeca26	Silt content	16	Percentage	2008-10-21T09:26Z	sieving	PlotLagoas13_/_Silt content
taxonIdLagoaSeca30	Silt content	16	Percentage	2008-10-21T09:26Z	sieving	PlotLagoas13_/_Silt content
taxonIdLagoaSeca33	Silt content	16	Percentage	2008-10-21T09:26Z	sieving	PlotLagoas13_/_Silt content
taxonIdLagoaSeca34	Silt content	16	Percentage	2008-10-21T09:26Z	sieving	PlotLagoas13_/_Silt content
taxonIdLagoaSeca35	Silt content	16	Percentage	2008-10-21T09:26Z	sieving	PlotLagoas13_/_Silt content
taxonIdLagoaSeca36	Silt content	16	Percentage	2008-10-21T09:26Z	sieving	PlotLagoas13_/_Silt content
taxonIdLagoaSeca37	Silt content	16	Percentage	2008-10-21T09:26Z	sieving	PlotLagoas13_/_Silt content
taxonIdLagoaSeca39	Silt content	16	Percentage	2008-10-21T09:26Z	sieving	PlotLagoas13_/_Silt content
taxonIdLagoaSeca40	Silt content	16	Percentage	2008-10-21T09:26Z	sieving	PlotLagoas13_/_Silt content
taxonIdLagoaSeca50	Silt content	16	Percentage	2008-10-21T09:26Z	sieving	PlotLagoas13_/_Silt content
taxonIdLagoaSeca56	Silt content	16	Percentage	2008-10-21T09:26Z	sieving	PlotLagoas13_/_Silt content
taxonIdLagoaSeca58	Silt content	16	Percentage	2008-10-21T09:26Z	sieving	PlotLagoas13_/_Silt content
taxonIdLagoaSeca59	Silt content	16	Percentage	2008-10-21T09:26Z	sieving	PlotLagoas13_/_Silt content
taxonIdLagoaSeca60	Silt content	16	Percentage	2008-10-21T09:26Z	sieving	PlotLagoas13_/_Silt content
taxonIdLagoaSeca62	Silt content	16	Percentage	2008-10-21T09:26Z	sieving	PlotLagoas13_/_Silt content
taxonIdLagoaSeca65	Silt content	16	Percentage	2008-10-21T09:26Z	sieving	PlotLagoas13_/_Silt content
taxonIdLagoaSeca66	Silt content	16	Percentage	2008-10-21T09:26Z	sieving	PlotLagoas13_/_Silt content
taxonIdLagoaSeca70	Silt content	16	Percentage	2008-10-21T09:26Z	sieving	PlotLagoas13_/_Silt content
taxonIdLagoaSeca72	Silt content	16	Percentage	2008-10-21T09:26Z	sieving	PlotLagoas13_/_Silt content
taxonIdLagoaSeca75	Silt content	16	Percentage	2008-10-21T09:26Z	sieving	PlotLagoas13_/_Silt content
taxonIdLagoaSeca76	Silt content	16	Percentage	2008-10-21T09:26Z	sieving	PlotLagoas13_/_Silt content
taxonIdLagoaSeca01	Silt content	11	Percentage	2008-10-21T09:26Z	sieving	PlotLagoas14_/_Silt content
taxonIdLagoaSeca02	Silt content	11	Percentage	2008-10-21T09:26Z	sieving	PlotLagoas14_/_Silt content
taxonIdLagoaSeca04	Silt content	11	Percentage	2008-10-21T09:26Z	sieving	PlotLagoas14_/_Silt content
taxonIdLagoaSeca10	Silt content	11	Percentage	2008-10-21T09:26Z	sieving	PlotLagoas14_/_Silt content
taxonIdLagoaSeca12	Silt content	11	Percentage	2008-10-21T09:26Z	sieving	PlotLagoas14_/_Silt content
taxonIdLagoaSeca13	Silt content	11	Percentage	2008-10-21T09:26Z	sieving	PlotLagoas14_/_Silt content
taxonIdLagoaSeca17	Silt content	11	Percentage	2008-10-21T09:26Z	sieving	PlotLagoas14_/_Silt content
taxonIdLagoaSeca25	Silt content	11	Percentage	2008-10-21T09:26Z	sieving	PlotLagoas14_/_Silt content
taxonIdLagoaSeca27	Silt content	11	Percentage	2008-10-21T09:26Z	sieving	PlotLagoas14_/_Silt content
taxonIdLagoaSeca34	Silt content	11	Percentage	2008-10-21T09:26Z	sieving	PlotLagoas14_/_Silt content
taxonIdLagoaSeca41	Silt content	11	Percentage	2008-10-21T09:26Z	sieving	PlotLagoas14_/_Silt content
taxonIdLagoaSeca44	Silt content	11	Percentage	2008-10-21T09:26Z	sieving	PlotLagoas14_/_Silt content
taxonIdLagoaSeca55	Silt content	11	Percentage	2008-10-21T09:26Z	sieving	PlotLagoas14_/_Silt content
taxonIdLagoaSeca58	Silt content	11	Percentage	2008-10-21T09:26Z	sieving	PlotLagoas14_/_Silt content
taxonIdLagoaSeca59	Silt content	11	Percentage	2008-10-21T09:26Z	sieving	PlotLagoas14_/_Silt content
taxonIdLagoaSeca60	Silt content	11	Percentage	2008-10-21T09:26Z	sieving	PlotLagoas14_/_Silt content
taxonIdLagoaSeca62	Silt content	11	Percentage	2008-10-21T09:26Z	sieving	PlotLagoas14_/_Silt content
taxonIdLagoaSeca70	Silt content	11	Percentage	2008-10-21T09:26Z	sieving	PlotLagoas14_/_Silt content
taxonIdLagoaSeca71	Silt content	11	Percentage	2008-10-21T09:26Z	sieving	PlotLagoas14_/_Silt content
taxonIdLagoaSeca75	Silt content	11	Percentage	2008-10-21T09:26Z	sieving	PlotLagoas14_/_Silt content
taxonIdLagoaSeca76	Silt content	11	Percentage	2008-10-21T09:26Z	sieving	PlotLagoas14_/_Silt content
taxonIdLagoaSeca01	Silt content	16	Percentage	2008-10-21T09:26Z	sieving	PlotLagoas15_/_Silt content
taxonIdLagoaSeca04	Silt content	16	Percentage	2008-10-21T09:26Z	sieving	PlotLagoas15_/_Silt content
taxonIdLagoaSeca05	Silt content	16	Percentage	2008-10-21T09:26Z	sieving	PlotLagoas15_/_Silt content
taxonIdLagoaSeca10	Silt content	16	Percentage	2008-10-21T09:26Z	sieving	PlotLagoas15_/_Silt content
taxonIdLagoaSeca11	Silt content	16	Percentage	2008-10-21T09:26Z	sieving	PlotLagoas15_/_Silt content
taxonIdLagoaSeca13	Silt content	16	Percentage	2008-10-21T09:26Z	sieving	PlotLagoas15_/_Silt content
taxonIdLagoaSeca14	Silt content	16	Percentage	2008-10-21T09:26Z	sieving	PlotLagoas15_/_Silt content
taxonIdLagoaSeca15	Silt content	16	Percentage	2008-10-21T09:26Z	sieving	PlotLagoas15_/_Silt content
taxonIdLagoaSeca17	Silt content	16	Percentage	2008-10-21T09:26Z	sieving	PlotLagoas15_/_Silt content
taxonIdLagoaSeca18	Silt content	16	Percentage	2008-10-21T09:26Z	sieving	PlotLagoas15_/_Silt content
taxonIdLagoaSeca25	Silt content	16	Percentage	2008-10-21T09:26Z	sieving	PlotLagoas15_/_Silt content
taxonIdLagoaSeca28	Silt content	16	Percentage	2008-10-21T09:26Z	sieving	PlotLagoas15_/_Silt content
taxonIdLagoaSeca31	Silt content	16	Percentage	2008-10-21T09:26Z	sieving	PlotLagoas15_/_Silt content
taxonIdLagoaSeca34	Silt content	16	Percentage	2008-10-21T09:26Z	sieving	PlotLagoas15_/_Silt content
taxonIdLagoaSeca35	Silt content	16	Percentage	2008-10-21T09:26Z	sieving	PlotLagoas15_/_Silt content
taxonIdLagoaSeca36	Silt content	16	Percentage	2008-10-21T09:26Z	sieving	PlotLagoas15_/_Silt content
taxonIdLagoaSeca39	Silt content	16	Percentage	2008-10-21T09:26Z	sieving	PlotLagoas15_/_Silt content
taxonIdLagoaSeca45	Silt content	16	Percentage	2008-10-21T09:26Z	sieving	PlotLagoas15_/_Silt content
taxonIdLagoaSeca46	Silt content	16	Percentage	2008-10-21T09:26Z	sieving	PlotLagoas15_/_Silt content
taxonIdLagoaSeca47	Silt content	16	Percentage	2008-10-21T09:26Z	sieving	PlotLagoas15_/_Silt content
taxonIdLagoaSeca51	Silt content	16	Percentage	2008-10-21T09:26Z	sieving	PlotLagoas15_/_Silt content
taxonIdLagoaSeca52	Silt content	16	Percentage	2008-10-21T09:26Z	sieving	PlotLagoas15_/_Silt content
taxonIdLagoaSeca53	Silt content	16	Percentage	2008-10-21T09:26Z	sieving	PlotLagoas15_/_Silt content
taxonIdLagoaSeca54	Silt content	16	Percentage	2008-10-21T09:26Z	sieving	PlotLagoas15_/_Silt content
taxonIdLagoaSeca56	Silt content	16	Percentage	2008-10-21T09:26Z	sieving	PlotLagoas15_/_Silt content
taxonIdLagoaSeca58	Silt content	16	Percentage	2008-10-21T09:26Z	sieving	PlotLagoas15_/_Silt content
taxonIdLagoaSeca59	Silt content	16	Percentage	2008-10-21T09:26Z	sieving	PlotLagoas15_/_Silt content
taxonIdLagoaSeca60	Silt content	16	Percentage	2008-10-21T09:26Z	sieving	PlotLagoas15_/_Silt content
taxonIdLagoaSeca62	Silt content	16	Percentage	2008-10-21T09:26Z	sieving	PlotLagoas15_/_Silt content
taxonIdLagoaSeca64	Silt content	16	Percentage	2008-10-21T09:26Z	sieving	PlotLagoas15_/_Silt content
taxonIdLagoaSeca69	Silt content	16	Percentage	2008-10-21T09:26Z	sieving	PlotLagoas15_/_Silt content
taxonIdLagoaSeca01	Clay content	9	Percentage	2008-10-21T09:26Z	sieving	PlotLagoas01_/_Clay content
taxonIdLagoaSeca03	Clay content	9	Percentage	2008-10-21T09:26Z	sieving	PlotLagoas01_/_Clay content
taxonIdLagoaSeca04	Clay content	9	Percentage	2008-10-21T09:26Z	sieving	PlotLagoas01_/_Clay content
taxonIdLagoaSeca06	Clay content	9	Percentage	2008-10-21T09:26Z	sieving	PlotLagoas01_/_Clay content
taxonIdLagoaSeca08	Clay content	9	Percentage	2008-10-21T09:26Z	sieving	PlotLagoas01_/_Clay content
taxonIdLagoaSeca10	Clay content	9	Percentage	2008-10-21T09:26Z	sieving	PlotLagoas01_/_Clay content
taxonIdLagoaSeca15	Clay content	9	Percentage	2008-10-21T09:26Z	sieving	PlotLagoas01_/_Clay content
taxonIdLagoaSeca17	Clay content	9	Percentage	2008-10-21T09:26Z	sieving	PlotLagoas01_/_Clay content
taxonIdLagoaSeca18	Clay content	9	Percentage	2008-10-21T09:26Z	sieving	PlotLagoas01_/_Clay content
taxonIdLagoaSeca25	Clay content	9	Percentage	2008-10-21T09:26Z	sieving	PlotLagoas01_/_Clay content
taxonIdLagoaSeca32	Clay content	9	Percentage	2008-10-21T09:26Z	sieving	PlotLagoas01_/_Clay content
taxonIdLagoaSeca33	Clay content	9	Percentage	2008-10-21T09:26Z	sieving	PlotLagoas01_/_Clay content
taxonIdLagoaSeca34	Clay content	9	Percentage	2008-10-21T09:26Z	sieving	PlotLagoas01_/_Clay content
taxonIdLagoaSeca35	Clay content	9	Percentage	2008-10-21T09:26Z	sieving	PlotLagoas01_/_Clay content
taxonIdLagoaSeca36	Clay content	9	Percentage	2008-10-21T09:26Z	sieving	PlotLagoas01_/_Clay content
taxonIdLagoaSeca37	Clay content	9	Percentage	2008-10-21T09:26Z	sieving	PlotLagoas01_/_Clay content
taxonIdLagoaSeca39	Clay content	9	Percentage	2008-10-21T09:26Z	sieving	PlotLagoas01_/_Clay content
taxonIdLagoaSeca40	Clay content	9	Percentage	2008-10-21T09:26Z	sieving	PlotLagoas01_/_Clay content
taxonIdLagoaSeca41	Clay content	9	Percentage	2008-10-21T09:26Z	sieving	PlotLagoas01_/_Clay content
taxonIdLagoaSeca48	Clay content	9	Percentage	2008-10-21T09:26Z	sieving	PlotLagoas01_/_Clay content
taxonIdLagoaSeca56	Clay content	9	Percentage	2008-10-21T09:26Z	sieving	PlotLagoas01_/_Clay content
taxonIdLagoaSeca58	Clay content	9	Percentage	2008-10-21T09:26Z	sieving	PlotLagoas01_/_Clay content
taxonIdLagoaSeca59	Clay content	9	Percentage	2008-10-21T09:26Z	sieving	PlotLagoas01_/_Clay content
taxonIdLagoaSeca60	Clay content	9	Percentage	2008-10-21T09:26Z	sieving	PlotLagoas01_/_Clay content
taxonIdLagoaSeca62	Clay content	9	Percentage	2008-10-21T09:26Z	sieving	PlotLagoas01_/_Clay content
taxonIdLagoaSeca66	Clay content	9	Percentage	2008-10-21T09:26Z	sieving	PlotLagoas01_/_Clay content
taxonIdLagoaSeca72	Clay content	9	Percentage	2008-10-21T09:26Z	sieving	PlotLagoas01_/_Clay content
taxonIdLagoaSeca73	Clay content	9	Percentage	2008-10-21T09:26Z	sieving	PlotLagoas01_/_Clay content
taxonIdLagoaSeca74	Clay content	9	Percentage	2008-10-21T09:26Z	sieving	PlotLagoas01_/_Clay content
taxonIdLagoaSeca75	Clay content	9	Percentage	2008-10-21T09:26Z	sieving	PlotLagoas01_/_Clay content
taxonIdLagoaSeca04	Clay content	9	Percentage	2008-10-21T09:26Z	sieving	PlotLagoas02_/_Clay content
taxonIdLagoaSeca13	Clay content	9	Percentage	2008-10-21T09:26Z	sieving	PlotLagoas02_/_Clay content
taxonIdLagoaSeca15	Clay content	9	Percentage	2008-10-21T09:26Z	sieving	PlotLagoas02_/_Clay content
taxonIdLagoaSeca16	Clay content	9	Percentage	2008-10-21T09:26Z	sieving	PlotLagoas02_/_Clay content
taxonIdLagoaSeca20	Clay content	9	Percentage	2008-10-21T09:26Z	sieving	PlotLagoas02_/_Clay content
taxonIdLagoaSeca25	Clay content	9	Percentage	2008-10-21T09:26Z	sieving	PlotLagoas02_/_Clay content
taxonIdLagoaSeca29	Clay content	9	Percentage	2008-10-21T09:26Z	sieving	PlotLagoas02_/_Clay content
taxonIdLagoaSeca32	Clay content	9	Percentage	2008-10-21T09:26Z	sieving	PlotLagoas02_/_Clay content
taxonIdLagoaSeca33	Clay content	9	Percentage	2008-10-21T09:26Z	sieving	PlotLagoas02_/_Clay content
taxonIdLagoaSeca35	Clay content	9	Percentage	2008-10-21T09:26Z	sieving	PlotLagoas02_/_Clay content
taxonIdLagoaSeca36	Clay content	9	Percentage	2008-10-21T09:26Z	sieving	PlotLagoas02_/_Clay content
taxonIdLagoaSeca37	Clay content	9	Percentage	2008-10-21T09:26Z	sieving	PlotLagoas02_/_Clay content
taxonIdLagoaSeca40	Clay content	9	Percentage	2008-10-21T09:26Z	sieving	PlotLagoas02_/_Clay content
taxonIdLagoaSeca41	Clay content	9	Percentage	2008-10-21T09:26Z	sieving	PlotLagoas02_/_Clay content
taxonIdLagoaSeca50	Clay content	9	Percentage	2008-10-21T09:26Z	sieving	PlotLagoas02_/_Clay content
taxonIdLagoaSeca55	Clay content	9	Percentage	2008-10-21T09:26Z	sieving	PlotLagoas02_/_Clay content
taxonIdLagoaSeca57	Clay content	9	Percentage	2008-10-21T09:26Z	sieving	PlotLagoas02_/_Clay content
taxonIdLagoaSeca58	Clay content	9	Percentage	2008-10-21T09:26Z	sieving	PlotLagoas02_/_Clay content
taxonIdLagoaSeca59	Clay content	9	Percentage	2008-10-21T09:26Z	sieving	PlotLagoas02_/_Clay content
taxonIdLagoaSeca60	Clay content	9	Percentage	2008-10-21T09:26Z	sieving	PlotLagoas02_/_Clay content
taxonIdLagoaSeca62	Clay content	9	Percentage	2008-10-21T09:26Z	sieving	PlotLagoas02_/_Clay content
taxonIdLagoaSeca63	Clay content	9	Percentage	2008-10-21T09:26Z	sieving	PlotLagoas02_/_Clay content
taxonIdLagoaSeca66	Clay content	9	Percentage	2008-10-21T09:26Z	sieving	PlotLagoas02_/_Clay content
taxonIdLagoaSeca74	Clay content	9	Percentage	2008-10-21T09:26Z	sieving	PlotLagoas02_/_Clay content
taxonIdLagoaSeca75	Clay content	9	Percentage	2008-10-21T09:26Z	sieving	PlotLagoas02_/_Clay content
taxonIdLagoaSeca04	Clay content	8	Percentage	2008-10-21T09:26Z	sieving	PlotLagoas03_/_Clay content
taxonIdLagoaSeca13	Clay content	8	Percentage	2008-10-21T09:26Z	sieving	PlotLagoas03_/_Clay content
taxonIdLagoaSeca15	Clay content	8	Percentage	2008-10-21T09:26Z	sieving	PlotLagoas03_/_Clay content
taxonIdLagoaSeca16	Clay content	8	Percentage	2008-10-21T09:26Z	sieving	PlotLagoas03_/_Clay content
taxonIdLagoaSeca20	Clay content	8	Percentage	2008-10-21T09:26Z	sieving	PlotLagoas03_/_Clay content
taxonIdLagoaSeca25	Clay content	8	Percentage	2008-10-21T09:26Z	sieving	PlotLagoas03_/_Clay content
taxonIdLagoaSeca26	Clay content	8	Percentage	2008-10-21T09:26Z	sieving	PlotLagoas03_/_Clay content
taxonIdLagoaSeca29	Clay content	8	Percentage	2008-10-21T09:26Z	sieving	PlotLagoas03_/_Clay content
taxonIdLagoaSeca32	Clay content	8	Percentage	2008-10-21T09:26Z	sieving	PlotLagoas03_/_Clay content
taxonIdLagoaSeca33	Clay content	8	Percentage	2008-10-21T09:26Z	sieving	PlotLagoas03_/_Clay content
taxonIdLagoaSeca35	Clay content	8	Percentage	2008-10-21T09:26Z	sieving	PlotLagoas03_/_Clay content
taxonIdLagoaSeca37	Clay content	8	Percentage	2008-10-21T09:26Z	sieving	PlotLagoas03_/_Clay content
taxonIdLagoaSeca38	Clay content	8	Percentage	2008-10-21T09:26Z	sieving	PlotLagoas03_/_Clay content
taxonIdLagoaSeca50	Clay content	8	Percentage	2008-10-21T09:26Z	sieving	PlotLagoas03_/_Clay content
taxonIdLagoaSeca55	Clay content	8	Percentage	2008-10-21T09:26Z	sieving	PlotLagoas03_/_Clay content
taxonIdLagoaSeca57	Clay content	8	Percentage	2008-10-21T09:26Z	sieving	PlotLagoas03_/_Clay content
taxonIdLagoaSeca58	Clay content	8	Percentage	2008-10-21T09:26Z	sieving	PlotLagoas03_/_Clay content
taxonIdLagoaSeca59	Clay content	8	Percentage	2008-10-21T09:26Z	sieving	PlotLagoas03_/_Clay content
taxonIdLagoaSeca60	Clay content	8	Percentage	2008-10-21T09:26Z	sieving	PlotLagoas03_/_Clay content
taxonIdLagoaSeca62	Clay content	8	Percentage	2008-10-21T09:26Z	sieving	PlotLagoas03_/_Clay content
taxonIdLagoaSeca63	Clay content	8	Percentage	2008-10-21T09:26Z	sieving	PlotLagoas03_/_Clay content
taxonIdLagoaSeca66	Clay content	8	Percentage	2008-10-21T09:26Z	sieving	PlotLagoas03_/_Clay content
taxonIdLagoaSeca74	Clay content	8	Percentage	2008-10-21T09:26Z	sieving	PlotLagoas03_/_Clay content
taxonIdLagoaSeca75	Clay content	8	Percentage	2008-10-21T09:26Z	sieving	PlotLagoas03_/_Clay content
taxonIdLagoaSeca19	Clay content	8	Percentage	2008-10-21T09:26Z	sieving	PlotLagoas04_/_Clay content
taxonIdLagoaSeca20	Clay content	8	Percentage	2008-10-21T09:26Z	sieving	PlotLagoas04_/_Clay content
taxonIdLagoaSeca24	Clay content	8	Percentage	2008-10-21T09:26Z	sieving	PlotLagoas04_/_Clay content
taxonIdLagoaSeca25	Clay content	8	Percentage	2008-10-21T09:26Z	sieving	PlotLagoas04_/_Clay content
taxonIdLagoaSeca29	Clay content	8	Percentage	2008-10-21T09:26Z	sieving	PlotLagoas04_/_Clay content
taxonIdLagoaSeca32	Clay content	8	Percentage	2008-10-21T09:26Z	sieving	PlotLagoas04_/_Clay content
taxonIdLagoaSeca55	Clay content	8	Percentage	2008-10-21T09:26Z	sieving	PlotLagoas04_/_Clay content
taxonIdLagoaSeca57	Clay content	8	Percentage	2008-10-21T09:26Z	sieving	PlotLagoas04_/_Clay content
taxonIdLagoaSeca58	Clay content	8	Percentage	2008-10-21T09:26Z	sieving	PlotLagoas04_/_Clay content
taxonIdLagoaSeca60	Clay content	8	Percentage	2008-10-21T09:26Z	sieving	PlotLagoas04_/_Clay content
taxonIdLagoaSeca61	Clay content	8	Percentage	2008-10-21T09:26Z	sieving	PlotLagoas04_/_Clay content
taxonIdLagoaSeca62	Clay content	8	Percentage	2008-10-21T09:26Z	sieving	PlotLagoas04_/_Clay content
taxonIdLagoaSeca63	Clay content	8	Percentage	2008-10-21T09:26Z	sieving	PlotLagoas04_/_Clay content
taxonIdLagoaSeca68	Clay content	8	Percentage	2008-10-21T09:26Z	sieving	PlotLagoas04_/_Clay content
taxonIdLagoaSeca74	Clay content	8	Percentage	2008-10-21T09:26Z	sieving	PlotLagoas04_/_Clay content
taxonIdLagoaSeca75	Clay content	8	Percentage	2008-10-21T09:26Z	sieving	PlotLagoas04_/_Clay content
taxonIdLagoaSeca16	Clay content	4	Percentage	2008-10-21T09:26Z	sieving	PlotLagoas05_/_Clay content
taxonIdLagoaSeca20	Clay content	4	Percentage	2008-10-21T09:26Z	sieving	PlotLagoas05_/_Clay content
taxonIdLagoaSeca24	Clay content	4	Percentage	2008-10-21T09:26Z	sieving	PlotLagoas05_/_Clay content
taxonIdLagoaSeca25	Clay content	4	Percentage	2008-10-21T09:26Z	sieving	PlotLagoas05_/_Clay content
taxonIdLagoaSeca29	Clay content	4	Percentage	2008-10-21T09:26Z	sieving	PlotLagoas05_/_Clay content
taxonIdLagoaSeca30	Clay content	4	Percentage	2008-10-21T09:26Z	sieving	PlotLagoas05_/_Clay content
taxonIdLagoaSeca32	Clay content	4	Percentage	2008-10-21T09:26Z	sieving	PlotLagoas05_/_Clay content
taxonIdLagoaSeca35	Clay content	4	Percentage	2008-10-21T09:26Z	sieving	PlotLagoas05_/_Clay content
taxonIdLagoaSeca55	Clay content	4	Percentage	2008-10-21T09:26Z	sieving	PlotLagoas05_/_Clay content
taxonIdLagoaSeca57	Clay content	4	Percentage	2008-10-21T09:26Z	sieving	PlotLagoas05_/_Clay content
taxonIdLagoaSeca59	Clay content	4	Percentage	2008-10-21T09:26Z	sieving	PlotLagoas05_/_Clay content
taxonIdLagoaSeca60	Clay content	4	Percentage	2008-10-21T09:26Z	sieving	PlotLagoas05_/_Clay content
taxonIdLagoaSeca61	Clay content	4	Percentage	2008-10-21T09:26Z	sieving	PlotLagoas05_/_Clay content
taxonIdLagoaSeca62	Clay content	4	Percentage	2008-10-21T09:26Z	sieving	PlotLagoas05_/_Clay content
taxonIdLagoaSeca75	Clay content	4	Percentage	2008-10-21T09:26Z	sieving	PlotLagoas05_/_Clay content
taxonIdLagoaSeca04	Clay content	9	Percentage	2008-10-21T09:26Z	sieving	PlotLagoas06_/_Clay content
taxonIdLagoaSeca06	Clay content	9	Percentage	2008-10-21T09:26Z	sieving	PlotLagoas06_/_Clay content
taxonIdLagoaSeca07	Clay content	9	Percentage	2008-10-21T09:26Z	sieving	PlotLagoas06_/_Clay content
taxonIdLagoaSeca15	Clay content	9	Percentage	2008-10-21T09:26Z	sieving	PlotLagoas06_/_Clay content
taxonIdLagoaSeca18	Clay content	9	Percentage	2008-10-21T09:26Z	sieving	PlotLagoas06_/_Clay content
taxonIdLagoaSeca20	Clay content	9	Percentage	2008-10-21T09:26Z	sieving	PlotLagoas06_/_Clay content
taxonIdLagoaSeca24	Clay content	9	Percentage	2008-10-21T09:26Z	sieving	PlotLagoas06_/_Clay content
taxonIdLagoaSeca25	Clay content	9	Percentage	2008-10-21T09:26Z	sieving	PlotLagoas06_/_Clay content
taxonIdLagoaSeca28	Clay content	9	Percentage	2008-10-21T09:26Z	sieving	PlotLagoas06_/_Clay content
taxonIdLagoaSeca29	Clay content	9	Percentage	2008-10-21T09:26Z	sieving	PlotLagoas06_/_Clay content
taxonIdLagoaSeca30	Clay content	9	Percentage	2008-10-21T09:26Z	sieving	PlotLagoas06_/_Clay content
taxonIdLagoaSeca32	Clay content	9	Percentage	2008-10-21T09:26Z	sieving	PlotLagoas06_/_Clay content
taxonIdLagoaSeca34	Clay content	9	Percentage	2008-10-21T09:26Z	sieving	PlotLagoas06_/_Clay content
taxonIdLagoaSeca35	Clay content	9	Percentage	2008-10-21T09:26Z	sieving	PlotLagoas06_/_Clay content
taxonIdLagoaSeca36	Clay content	9	Percentage	2008-10-21T09:26Z	sieving	PlotLagoas06_/_Clay content
taxonIdLagoaSeca37	Clay content	9	Percentage	2008-10-21T09:26Z	sieving	PlotLagoas06_/_Clay content
taxonIdLagoaSeca43	Clay content	9	Percentage	2008-10-21T09:26Z	sieving	PlotLagoas06_/_Clay content
taxonIdLagoaSeca50	Clay content	9	Percentage	2008-10-21T09:26Z	sieving	PlotLagoas06_/_Clay content
taxonIdLagoaSeca58	Clay content	9	Percentage	2008-10-21T09:26Z	sieving	PlotLagoas06_/_Clay content
taxonIdLagoaSeca60	Clay content	9	Percentage	2008-10-21T09:26Z	sieving	PlotLagoas06_/_Clay content
taxonIdLagoaSeca61	Clay content	9	Percentage	2008-10-21T09:26Z	sieving	PlotLagoas06_/_Clay content
taxonIdLagoaSeca62	Clay content	9	Percentage	2008-10-21T09:26Z	sieving	PlotLagoas06_/_Clay content
taxonIdLagoaSeca66	Clay content	9	Percentage	2008-10-21T09:26Z	sieving	PlotLagoas06_/_Clay content
taxonIdLagoaSeca72	Clay content	9	Percentage	2008-10-21T09:26Z	sieving	PlotLagoas06_/_Clay content
taxonIdLagoaSeca75	Clay content	9	Percentage	2008-10-21T09:26Z	sieving	PlotLagoas06_/_Clay content
taxonIdLagoaSeca04	Clay content	6	Percentage	2008-10-21T09:26Z	sieving	PlotLagoas07_/_Clay content
taxonIdLagoaSeca08	Clay content	6	Percentage	2008-10-21T09:26Z	sieving	PlotLagoas07_/_Clay content
taxonIdLagoaSeca10	Clay content	6	Percentage	2008-10-21T09:26Z	sieving	PlotLagoas07_/_Clay content
taxonIdLagoaSeca20	Clay content	6	Percentage	2008-10-21T09:26Z	sieving	PlotLagoas07_/_Clay content
taxonIdLagoaSeca25	Clay content	6	Percentage	2008-10-21T09:26Z	sieving	PlotLagoas07_/_Clay content
taxonIdLagoaSeca29	Clay content	6	Percentage	2008-10-21T09:26Z	sieving	PlotLagoas07_/_Clay content
taxonIdLagoaSeca30	Clay content	6	Percentage	2008-10-21T09:26Z	sieving	PlotLagoas07_/_Clay content
taxonIdLagoaSeca32	Clay content	6	Percentage	2008-10-21T09:26Z	sieving	PlotLagoas07_/_Clay content
taxonIdLagoaSeca35	Clay content	6	Percentage	2008-10-21T09:26Z	sieving	PlotLagoas07_/_Clay content
taxonIdLagoaSeca37	Clay content	6	Percentage	2008-10-21T09:26Z	sieving	PlotLagoas07_/_Clay content
taxonIdLagoaSeca40	Clay content	6	Percentage	2008-10-21T09:26Z	sieving	PlotLagoas07_/_Clay content
taxonIdLagoaSeca41	Clay content	6	Percentage	2008-10-21T09:26Z	sieving	PlotLagoas07_/_Clay content
taxonIdLagoaSeca52	Clay content	6	Percentage	2008-10-21T09:26Z	sieving	PlotLagoas07_/_Clay content
taxonIdLagoaSeca58	Clay content	6	Percentage	2008-10-21T09:26Z	sieving	PlotLagoas07_/_Clay content
taxonIdLagoaSeca59	Clay content	6	Percentage	2008-10-21T09:26Z	sieving	PlotLagoas07_/_Clay content
taxonIdLagoaSeca60	Clay content	6	Percentage	2008-10-21T09:26Z	sieving	PlotLagoas07_/_Clay content
taxonIdLagoaSeca62	Clay content	6	Percentage	2008-10-21T09:26Z	sieving	PlotLagoas07_/_Clay content
taxonIdLagoaSeca66	Clay content	6	Percentage	2008-10-21T09:26Z	sieving	PlotLagoas07_/_Clay content
taxonIdLagoaSeca74	Clay content	6	Percentage	2008-10-21T09:26Z	sieving	PlotLagoas07_/_Clay content
taxonIdLagoaSeca75	Clay content	6	Percentage	2008-10-21T09:26Z	sieving	PlotLagoas07_/_Clay content
taxonIdLagoaSeca04	Clay content	8	Percentage	2008-10-21T09:26Z	sieving	PlotLagoas08_/_Clay content
taxonIdLagoaSeca20	Clay content	8	Percentage	2008-10-21T09:26Z	sieving	PlotLagoas08_/_Clay content
taxonIdLagoaSeca25	Clay content	8	Percentage	2008-10-21T09:26Z	sieving	PlotLagoas08_/_Clay content
taxonIdLagoaSeca29	Clay content	8	Percentage	2008-10-21T09:26Z	sieving	PlotLagoas08_/_Clay content
taxonIdLagoaSeca32	Clay content	8	Percentage	2008-10-21T09:26Z	sieving	PlotLagoas08_/_Clay content
taxonIdLagoaSeca34	Clay content	8	Percentage	2008-10-21T09:26Z	sieving	PlotLagoas08_/_Clay content
taxonIdLagoaSeca35	Clay content	8	Percentage	2008-10-21T09:26Z	sieving	PlotLagoas08_/_Clay content
taxonIdLagoaSeca36	Clay content	8	Percentage	2008-10-21T09:26Z	sieving	PlotLagoas08_/_Clay content
taxonIdLagoaSeca37	Clay content	8	Percentage	2008-10-21T09:26Z	sieving	PlotLagoas08_/_Clay content
taxonIdLagoaSeca40	Clay content	8	Percentage	2008-10-21T09:26Z	sieving	PlotLagoas08_/_Clay content
taxonIdLagoaSeca55	Clay content	8	Percentage	2008-10-21T09:26Z	sieving	PlotLagoas08_/_Clay content
taxonIdLagoaSeca57	Clay content	8	Percentage	2008-10-21T09:26Z	sieving	PlotLagoas08_/_Clay content
taxonIdLagoaSeca58	Clay content	8	Percentage	2008-10-21T09:26Z	sieving	PlotLagoas08_/_Clay content
taxonIdLagoaSeca59	Clay content	8	Percentage	2008-10-21T09:26Z	sieving	PlotLagoas08_/_Clay content
taxonIdLagoaSeca60	Clay content	8	Percentage	2008-10-21T09:26Z	sieving	PlotLagoas08_/_Clay content
taxonIdLagoaSeca62	Clay content	8	Percentage	2008-10-21T09:26Z	sieving	PlotLagoas08_/_Clay content
taxonIdLagoaSeca66	Clay content	8	Percentage	2008-10-21T09:26Z	sieving	PlotLagoas08_/_Clay content
taxonIdLagoaSeca71	Clay content	8	Percentage	2008-10-21T09:26Z	sieving	PlotLagoas08_/_Clay content
taxonIdLagoaSeca75	Clay content	8	Percentage	2008-10-21T09:26Z	sieving	PlotLagoas08_/_Clay content
taxonIdLagoaSeca01	Clay content	9	Percentage	2008-10-21T09:26Z	sieving	PlotLagoas09_/_Clay content
taxonIdLagoaSeca04	Clay content	9	Percentage	2008-10-21T09:26Z	sieving	PlotLagoas09_/_Clay content
taxonIdLagoaSeca13	Clay content	9	Percentage	2008-10-21T09:26Z	sieving	PlotLagoas09_/_Clay content
taxonIdLagoaSeca14	Clay content	9	Percentage	2008-10-21T09:26Z	sieving	PlotLagoas09_/_Clay content
taxonIdLagoaSeca16	Clay content	9	Percentage	2008-10-21T09:26Z	sieving	PlotLagoas09_/_Clay content
taxonIdLagoaSeca20	Clay content	9	Percentage	2008-10-21T09:26Z	sieving	PlotLagoas09_/_Clay content
taxonIdLagoaSeca25	Clay content	9	Percentage	2008-10-21T09:26Z	sieving	PlotLagoas09_/_Clay content
taxonIdLagoaSeca26	Clay content	9	Percentage	2008-10-21T09:26Z	sieving	PlotLagoas09_/_Clay content
taxonIdLagoaSeca29	Clay content	9	Percentage	2008-10-21T09:26Z	sieving	PlotLagoas09_/_Clay content
taxonIdLagoaSeca34	Clay content	9	Percentage	2008-10-21T09:26Z	sieving	PlotLagoas09_/_Clay content
taxonIdLagoaSeca40	Clay content	9	Percentage	2008-10-21T09:26Z	sieving	PlotLagoas09_/_Clay content
taxonIdLagoaSeca42	Clay content	9	Percentage	2008-10-21T09:26Z	sieving	PlotLagoas09_/_Clay content
taxonIdLagoaSeca45	Clay content	9	Percentage	2008-10-21T09:26Z	sieving	PlotLagoas09_/_Clay content
taxonIdLagoaSeca49	Clay content	9	Percentage	2008-10-21T09:26Z	sieving	PlotLagoas09_/_Clay content
taxonIdLagoaSeca55	Clay content	9	Percentage	2008-10-21T09:26Z	sieving	PlotLagoas09_/_Clay content
taxonIdLagoaSeca57	Clay content	9	Percentage	2008-10-21T09:26Z	sieving	PlotLagoas09_/_Clay content
taxonIdLagoaSeca58	Clay content	9	Percentage	2008-10-21T09:26Z	sieving	PlotLagoas09_/_Clay content
taxonIdLagoaSeca59	Clay content	9	Percentage	2008-10-21T09:26Z	sieving	PlotLagoas09_/_Clay content
taxonIdLagoaSeca60	Clay content	9	Percentage	2008-10-21T09:26Z	sieving	PlotLagoas09_/_Clay content
taxonIdLagoaSeca61	Clay content	9	Percentage	2008-10-21T09:26Z	sieving	PlotLagoas09_/_Clay content
taxonIdLagoaSeca62	Clay content	9	Percentage	2008-10-21T09:26Z	sieving	PlotLagoas09_/_Clay content
taxonIdLagoaSeca67	Clay content	9	Percentage	2008-10-21T09:26Z	sieving	PlotLagoas09_/_Clay content
taxonIdLagoaSeca70	Clay content	9	Percentage	2008-10-21T09:26Z	sieving	PlotLagoas09_/_Clay content
taxonIdLagoaSeca71	Clay content	9	Percentage	2008-10-21T09:26Z	sieving	PlotLagoas09_/_Clay content
taxonIdLagoaSeca75	Clay content	9	Percentage	2008-10-21T09:26Z	sieving	PlotLagoas09_/_Clay content
taxonIdLagoaSeca01	Clay content	10	Percentage	2008-10-21T09:26Z	sieving	PlotLagoas10_/_Clay content
taxonIdLagoaSeca04	Clay content	10	Percentage	2008-10-21T09:26Z	sieving	PlotLagoas10_/_Clay content
taxonIdLagoaSeca05	Clay content	10	Percentage	2008-10-21T09:26Z	sieving	PlotLagoas10_/_Clay content
taxonIdLagoaSeca09	Clay content	10	Percentage	2008-10-21T09:26Z	sieving	PlotLagoas10_/_Clay content
taxonIdLagoaSeca13	Clay content	10	Percentage	2008-10-21T09:26Z	sieving	PlotLagoas10_/_Clay content
taxonIdLagoaSeca15	Clay content	10	Percentage	2008-10-21T09:26Z	sieving	PlotLagoas10_/_Clay content
taxonIdLagoaSeca20	Clay content	10	Percentage	2008-10-21T09:26Z	sieving	PlotLagoas10_/_Clay content
taxonIdLagoaSeca23	Clay content	10	Percentage	2008-10-21T09:26Z	sieving	PlotLagoas10_/_Clay content
taxonIdLagoaSeca24	Clay content	10	Percentage	2008-10-21T09:26Z	sieving	PlotLagoas10_/_Clay content
taxonIdLagoaSeca25	Clay content	10	Percentage	2008-10-21T09:26Z	sieving	PlotLagoas10_/_Clay content
taxonIdLagoaSeca29	Clay content	10	Percentage	2008-10-21T09:26Z	sieving	PlotLagoas10_/_Clay content
taxonIdLagoaSeca30	Clay content	10	Percentage	2008-10-21T09:26Z	sieving	PlotLagoas10_/_Clay content
taxonIdLagoaSeca32	Clay content	10	Percentage	2008-10-21T09:26Z	sieving	PlotLagoas10_/_Clay content
taxonIdLagoaSeca35	Clay content	10	Percentage	2008-10-21T09:26Z	sieving	PlotLagoas10_/_Clay content
taxonIdLagoaSeca57	Clay content	10	Percentage	2008-10-21T09:26Z	sieving	PlotLagoas10_/_Clay content
taxonIdLagoaSeca58	Clay content	10	Percentage	2008-10-21T09:26Z	sieving	PlotLagoas10_/_Clay content
taxonIdLagoaSeca59	Clay content	10	Percentage	2008-10-21T09:26Z	sieving	PlotLagoas10_/_Clay content
taxonIdLagoaSeca60	Clay content	10	Percentage	2008-10-21T09:26Z	sieving	PlotLagoas10_/_Clay content
taxonIdLagoaSeca61	Clay content	10	Percentage	2008-10-21T09:26Z	sieving	PlotLagoas10_/_Clay content
taxonIdLagoaSeca62	Clay content	10	Percentage	2008-10-21T09:26Z	sieving	PlotLagoas10_/_Clay content
taxonIdLagoaSeca66	Clay content	10	Percentage	2008-10-21T09:26Z	sieving	PlotLagoas10_/_Clay content
taxonIdLagoaSeca71	Clay content	10	Percentage	2008-10-21T09:26Z	sieving	PlotLagoas10_/_Clay content
taxonIdLagoaSeca74	Clay content	10	Percentage	2008-10-21T09:26Z	sieving	PlotLagoas10_/_Clay content
taxonIdLagoaSeca75	Clay content	10	Percentage	2008-10-21T09:26Z	sieving	PlotLagoas10_/_Clay content
taxonIdLagoaSeca01	Clay content	5	Percentage	2008-10-21T09:26Z	sieving	PlotLagoas11_/_Clay content
taxonIdLagoaSeca06	Clay content	5	Percentage	2008-10-21T09:26Z	sieving	PlotLagoas11_/_Clay content
taxonIdLagoaSeca13	Clay content	5	Percentage	2008-10-21T09:26Z	sieving	PlotLagoas11_/_Clay content
taxonIdLagoaSeca15	Clay content	5	Percentage	2008-10-21T09:26Z	sieving	PlotLagoas11_/_Clay content
taxonIdLagoaSeca20	Clay content	5	Percentage	2008-10-21T09:26Z	sieving	PlotLagoas11_/_Clay content
taxonIdLagoaSeca21	Clay content	5	Percentage	2008-10-21T09:26Z	sieving	PlotLagoas11_/_Clay content
taxonIdLagoaSeca22	Clay content	5	Percentage	2008-10-21T09:26Z	sieving	PlotLagoas11_/_Clay content
taxonIdLagoaSeca25	Clay content	5	Percentage	2008-10-21T09:26Z	sieving	PlotLagoas11_/_Clay content
taxonIdLagoaSeca29	Clay content	5	Percentage	2008-10-21T09:26Z	sieving	PlotLagoas11_/_Clay content
taxonIdLagoaSeca30	Clay content	5	Percentage	2008-10-21T09:26Z	sieving	PlotLagoas11_/_Clay content
taxonIdLagoaSeca32	Clay content	5	Percentage	2008-10-21T09:26Z	sieving	PlotLagoas11_/_Clay content
taxonIdLagoaSeca34	Clay content	5	Percentage	2008-10-21T09:26Z	sieving	PlotLagoas11_/_Clay content
taxonIdLagoaSeca35	Clay content	5	Percentage	2008-10-21T09:26Z	sieving	PlotLagoas11_/_Clay content
taxonIdLagoaSeca41	Clay content	5	Percentage	2008-10-21T09:26Z	sieving	PlotLagoas11_/_Clay content
taxonIdLagoaSeca57	Clay content	5	Percentage	2008-10-21T09:26Z	sieving	PlotLagoas11_/_Clay content
taxonIdLagoaSeca58	Clay content	5	Percentage	2008-10-21T09:26Z	sieving	PlotLagoas11_/_Clay content
taxonIdLagoaSeca59	Clay content	5	Percentage	2008-10-21T09:26Z	sieving	PlotLagoas11_/_Clay content
taxonIdLagoaSeca60	Clay content	5	Percentage	2008-10-21T09:26Z	sieving	PlotLagoas11_/_Clay content
taxonIdLagoaSeca62	Clay content	5	Percentage	2008-10-21T09:26Z	sieving	PlotLagoas11_/_Clay content
taxonIdLagoaSeca66	Clay content	5	Percentage	2008-10-21T09:26Z	sieving	PlotLagoas11_/_Clay content
taxonIdLagoaSeca74	Clay content	5	Percentage	2008-10-21T09:26Z	sieving	PlotLagoas11_/_Clay content
taxonIdLagoaSeca75	Clay content	5	Percentage	2008-10-21T09:26Z	sieving	PlotLagoas11_/_Clay content
taxonIdLagoaSeca01	Clay content	11	Percentage	2008-10-21T09:26Z	sieving	PlotLagoas12_/_Clay content
taxonIdLagoaSeca04	Clay content	11	Percentage	2008-10-21T09:26Z	sieving	PlotLagoas12_/_Clay content
taxonIdLagoaSeca08	Clay content	11	Percentage	2008-10-21T09:26Z	sieving	PlotLagoas12_/_Clay content
taxonIdLagoaSeca10	Clay content	11	Percentage	2008-10-21T09:26Z	sieving	PlotLagoas12_/_Clay content
taxonIdLagoaSeca13	Clay content	11	Percentage	2008-10-21T09:26Z	sieving	PlotLagoas12_/_Clay content
taxonIdLagoaSeca14	Clay content	11	Percentage	2008-10-21T09:26Z	sieving	PlotLagoas12_/_Clay content
taxonIdLagoaSeca15	Clay content	11	Percentage	2008-10-21T09:26Z	sieving	PlotLagoas12_/_Clay content
taxonIdLagoaSeca20	Clay content	11	Percentage	2008-10-21T09:26Z	sieving	PlotLagoas12_/_Clay content
taxonIdLagoaSeca25	Clay content	11	Percentage	2008-10-21T09:26Z	sieving	PlotLagoas12_/_Clay content
taxonIdLagoaSeca29	Clay content	11	Percentage	2008-10-21T09:26Z	sieving	PlotLagoas12_/_Clay content
taxonIdLagoaSeca30	Clay content	11	Percentage	2008-10-21T09:26Z	sieving	PlotLagoas12_/_Clay content
taxonIdLagoaSeca32	Clay content	11	Percentage	2008-10-21T09:26Z	sieving	PlotLagoas12_/_Clay content
taxonIdLagoaSeca33	Clay content	11	Percentage	2008-10-21T09:26Z	sieving	PlotLagoas12_/_Clay content
taxonIdLagoaSeca34	Clay content	11	Percentage	2008-10-21T09:26Z	sieving	PlotLagoas12_/_Clay content
taxonIdLagoaSeca35	Clay content	11	Percentage	2008-10-21T09:26Z	sieving	PlotLagoas12_/_Clay content
taxonIdLagoaSeca40	Clay content	11	Percentage	2008-10-21T09:26Z	sieving	PlotLagoas12_/_Clay content
taxonIdLagoaSeca41	Clay content	11	Percentage	2008-10-21T09:26Z	sieving	PlotLagoas12_/_Clay content
taxonIdLagoaSeca42	Clay content	11	Percentage	2008-10-21T09:26Z	sieving	PlotLagoas12_/_Clay content
taxonIdLagoaSeca50	Clay content	11	Percentage	2008-10-21T09:26Z	sieving	PlotLagoas12_/_Clay content
taxonIdLagoaSeca58	Clay content	11	Percentage	2008-10-21T09:26Z	sieving	PlotLagoas12_/_Clay content
taxonIdLagoaSeca59	Clay content	11	Percentage	2008-10-21T09:26Z	sieving	PlotLagoas12_/_Clay content
taxonIdLagoaSeca60	Clay content	11	Percentage	2008-10-21T09:26Z	sieving	PlotLagoas12_/_Clay content
taxonIdLagoaSeca61	Clay content	11	Percentage	2008-10-21T09:26Z	sieving	PlotLagoas12_/_Clay content
taxonIdLagoaSeca62	Clay content	11	Percentage	2008-10-21T09:26Z	sieving	PlotLagoas12_/_Clay content
taxonIdLagoaSeca65	Clay content	11	Percentage	2008-10-21T09:26Z	sieving	PlotLagoas12_/_Clay content
taxonIdLagoaSeca66	Clay content	11	Percentage	2008-10-21T09:26Z	sieving	PlotLagoas12_/_Clay content
taxonIdLagoaSeca72	Clay content	11	Percentage	2008-10-21T09:26Z	sieving	PlotLagoas12_/_Clay content
taxonIdLagoaSeca74	Clay content	11	Percentage	2008-10-21T09:26Z	sieving	PlotLagoas12_/_Clay content
taxonIdLagoaSeca75	Clay content	11	Percentage	2008-10-21T09:26Z	sieving	PlotLagoas12_/_Clay content
taxonIdLagoaSeca76	Clay content	11	Percentage	2008-10-21T09:26Z	sieving	PlotLagoas12_/_Clay content
taxonIdLagoaSeca01	Clay content	9	Percentage	2008-10-21T09:26Z	sieving	PlotLagoas13_/_Clay content
taxonIdLagoaSeca04	Clay content	9	Percentage	2008-10-21T09:26Z	sieving	PlotLagoas13_/_Clay content
taxonIdLagoaSeca05	Clay content	9	Percentage	2008-10-21T09:26Z	sieving	PlotLagoas13_/_Clay content
taxonIdLagoaSeca06	Clay content	9	Percentage	2008-10-21T09:26Z	sieving	PlotLagoas13_/_Clay content
taxonIdLagoaSeca07	Clay content	9	Percentage	2008-10-21T09:26Z	sieving	PlotLagoas13_/_Clay content
taxonIdLagoaSeca08	Clay content	9	Percentage	2008-10-21T09:26Z	sieving	PlotLagoas13_/_Clay content
taxonIdLagoaSeca11	Clay content	9	Percentage	2008-10-21T09:26Z	sieving	PlotLagoas13_/_Clay content
taxonIdLagoaSeca14	Clay content	9	Percentage	2008-10-21T09:26Z	sieving	PlotLagoas13_/_Clay content
taxonIdLagoaSeca15	Clay content	9	Percentage	2008-10-21T09:26Z	sieving	PlotLagoas13_/_Clay content
taxonIdLagoaSeca20	Clay content	9	Percentage	2008-10-21T09:26Z	sieving	PlotLagoas13_/_Clay content
taxonIdLagoaSeca24	Clay content	9	Percentage	2008-10-21T09:26Z	sieving	PlotLagoas13_/_Clay content
taxonIdLagoaSeca25	Clay content	9	Percentage	2008-10-21T09:26Z	sieving	PlotLagoas13_/_Clay content
taxonIdLagoaSeca26	Clay content	9	Percentage	2008-10-21T09:26Z	sieving	PlotLagoas13_/_Clay content
taxonIdLagoaSeca30	Clay content	9	Percentage	2008-10-21T09:26Z	sieving	PlotLagoas13_/_Clay content
taxonIdLagoaSeca33	Clay content	9	Percentage	2008-10-21T09:26Z	sieving	PlotLagoas13_/_Clay content
taxonIdLagoaSeca34	Clay content	9	Percentage	2008-10-21T09:26Z	sieving	PlotLagoas13_/_Clay content
taxonIdLagoaSeca35	Clay content	9	Percentage	2008-10-21T09:26Z	sieving	PlotLagoas13_/_Clay content
taxonIdLagoaSeca36	Clay content	9	Percentage	2008-10-21T09:26Z	sieving	PlotLagoas13_/_Clay content
taxonIdLagoaSeca37	Clay content	9	Percentage	2008-10-21T09:26Z	sieving	PlotLagoas13_/_Clay content
taxonIdLagoaSeca39	Clay content	9	Percentage	2008-10-21T09:26Z	sieving	PlotLagoas13_/_Clay content
taxonIdLagoaSeca40	Clay content	9	Percentage	2008-10-21T09:26Z	sieving	PlotLagoas13_/_Clay content
taxonIdLagoaSeca50	Clay content	9	Percentage	2008-10-21T09:26Z	sieving	PlotLagoas13_/_Clay content
taxonIdLagoaSeca56	Clay content	9	Percentage	2008-10-21T09:26Z	sieving	PlotLagoas13_/_Clay content
taxonIdLagoaSeca58	Clay content	9	Percentage	2008-10-21T09:26Z	sieving	PlotLagoas13_/_Clay content
taxonIdLagoaSeca59	Clay content	9	Percentage	2008-10-21T09:26Z	sieving	PlotLagoas13_/_Clay content
taxonIdLagoaSeca60	Clay content	9	Percentage	2008-10-21T09:26Z	sieving	PlotLagoas13_/_Clay content
taxonIdLagoaSeca62	Clay content	9	Percentage	2008-10-21T09:26Z	sieving	PlotLagoas13_/_Clay content
taxonIdLagoaSeca65	Clay content	9	Percentage	2008-10-21T09:26Z	sieving	PlotLagoas13_/_Clay content
taxonIdLagoaSeca66	Clay content	9	Percentage	2008-10-21T09:26Z	sieving	PlotLagoas13_/_Clay content
taxonIdLagoaSeca70	Clay content	9	Percentage	2008-10-21T09:26Z	sieving	PlotLagoas13_/_Clay content
taxonIdLagoaSeca72	Clay content	9	Percentage	2008-10-21T09:26Z	sieving	PlotLagoas13_/_Clay content
taxonIdLagoaSeca75	Clay content	9	Percentage	2008-10-21T09:26Z	sieving	PlotLagoas13_/_Clay content
taxonIdLagoaSeca76	Clay content	9	Percentage	2008-10-21T09:26Z	sieving	PlotLagoas13_/_Clay content
taxonIdLagoaSeca01	Clay content	14	Percentage	2008-10-21T09:26Z	sieving	PlotLagoas14_/_Clay content
taxonIdLagoaSeca02	Clay content	14	Percentage	2008-10-21T09:26Z	sieving	PlotLagoas14_/_Clay content
taxonIdLagoaSeca04	Clay content	14	Percentage	2008-10-21T09:26Z	sieving	PlotLagoas14_/_Clay content
taxonIdLagoaSeca10	Clay content	14	Percentage	2008-10-21T09:26Z	sieving	PlotLagoas14_/_Clay content
taxonIdLagoaSeca12	Clay content	14	Percentage	2008-10-21T09:26Z	sieving	PlotLagoas14_/_Clay content
taxonIdLagoaSeca13	Clay content	14	Percentage	2008-10-21T09:26Z	sieving	PlotLagoas14_/_Clay content
taxonIdLagoaSeca17	Clay content	14	Percentage	2008-10-21T09:26Z	sieving	PlotLagoas14_/_Clay content
taxonIdLagoaSeca25	Clay content	14	Percentage	2008-10-21T09:26Z	sieving	PlotLagoas14_/_Clay content
taxonIdLagoaSeca27	Clay content	14	Percentage	2008-10-21T09:26Z	sieving	PlotLagoas14_/_Clay content
taxonIdLagoaSeca34	Clay content	14	Percentage	2008-10-21T09:26Z	sieving	PlotLagoas14_/_Clay content
taxonIdLagoaSeca41	Clay content	14	Percentage	2008-10-21T09:26Z	sieving	PlotLagoas14_/_Clay content
taxonIdLagoaSeca44	Clay content	14	Percentage	2008-10-21T09:26Z	sieving	PlotLagoas14_/_Clay content
taxonIdLagoaSeca55	Clay content	14	Percentage	2008-10-21T09:26Z	sieving	PlotLagoas14_/_Clay content
taxonIdLagoaSeca58	Clay content	14	Percentage	2008-10-21T09:26Z	sieving	PlotLagoas14_/_Clay content
taxonIdLagoaSeca59	Clay content	14	Percentage	2008-10-21T09:26Z	sieving	PlotLagoas14_/_Clay content
taxonIdLagoaSeca60	Clay content	14	Percentage	2008-10-21T09:26Z	sieving	PlotLagoas14_/_Clay content
taxonIdLagoaSeca62	Clay content	14	Percentage	2008-10-21T09:26Z	sieving	PlotLagoas14_/_Clay content
taxonIdLagoaSeca70	Clay content	14	Percentage	2008-10-21T09:26Z	sieving	PlotLagoas14_/_Clay content
taxonIdLagoaSeca71	Clay content	14	Percentage	2008-10-21T09:26Z	sieving	PlotLagoas14_/_Clay content
taxonIdLagoaSeca75	Clay content	14	Percentage	2008-10-21T09:26Z	sieving	PlotLagoas14_/_Clay content
taxonIdLagoaSeca76	Clay content	14	Percentage	2008-10-21T09:26Z	sieving	PlotLagoas14_/_Clay content
taxonIdLagoaSeca01	Clay content	11	Percentage	2008-10-21T09:26Z	sieving	PlotLagoas15_/_Clay content
taxonIdLagoaSeca04	Clay content	11	Percentage	2008-10-21T09:26Z	sieving	PlotLagoas15_/_Clay content
taxonIdLagoaSeca05	Clay content	11	Percentage	2008-10-21T09:26Z	sieving	PlotLagoas15_/_Clay content
taxonIdLagoaSeca10	Clay content	11	Percentage	2008-10-21T09:26Z	sieving	PlotLagoas15_/_Clay content
taxonIdLagoaSeca11	Clay content	11	Percentage	2008-10-21T09:26Z	sieving	PlotLagoas15_/_Clay content
taxonIdLagoaSeca13	Clay content	11	Percentage	2008-10-21T09:26Z	sieving	PlotLagoas15_/_Clay content
taxonIdLagoaSeca14	Clay content	11	Percentage	2008-10-21T09:26Z	sieving	PlotLagoas15_/_Clay content
taxonIdLagoaSeca15	Clay content	11	Percentage	2008-10-21T09:26Z	sieving	PlotLagoas15_/_Clay content
taxonIdLagoaSeca17	Clay content	11	Percentage	2008-10-21T09:26Z	sieving	PlotLagoas15_/_Clay content
taxonIdLagoaSeca18	Clay content	11	Percentage	2008-10-21T09:26Z	sieving	PlotLagoas15_/_Clay content
taxonIdLagoaSeca25	Clay content	11	Percentage	2008-10-21T09:26Z	sieving	PlotLagoas15_/_Clay content
taxonIdLagoaSeca28	Clay content	11	Percentage	2008-10-21T09:26Z	sieving	PlotLagoas15_/_Clay content
taxonIdLagoaSeca31	Clay content	11	Percentage	2008-10-21T09:26Z	sieving	PlotLagoas15_/_Clay content
taxonIdLagoaSeca34	Clay content	11	Percentage	2008-10-21T09:26Z	sieving	PlotLagoas15_/_Clay content
taxonIdLagoaSeca35	Clay content	11	Percentage	2008-10-21T09:26Z	sieving	PlotLagoas15_/_Clay content
taxonIdLagoaSeca36	Clay content	11	Percentage	2008-10-21T09:26Z	sieving	PlotLagoas15_/_Clay content
taxonIdLagoaSeca39	Clay content	11	Percentage	2008-10-21T09:26Z	sieving	PlotLagoas15_/_Clay content
taxonIdLagoaSeca45	Clay content	11	Percentage	2008-10-21T09:26Z	sieving	PlotLagoas15_/_Clay content
taxonIdLagoaSeca46	Clay content	11	Percentage	2008-10-21T09:26Z	sieving	PlotLagoas15_/_Clay content
taxonIdLagoaSeca47	Clay content	11	Percentage	2008-10-21T09:26Z	sieving	PlotLagoas15_/_Clay content
taxonIdLagoaSeca51	Clay content	11	Percentage	2008-10-21T09:26Z	sieving	PlotLagoas15_/_Clay content
taxonIdLagoaSeca52	Clay content	11	Percentage	2008-10-21T09:26Z	sieving	PlotLagoas15_/_Clay content
taxonIdLagoaSeca53	Clay content	11	Percentage	2008-10-21T09:26Z	sieving	PlotLagoas15_/_Clay content
taxonIdLagoaSeca54	Clay content	11	Percentage	2008-10-21T09:26Z	sieving	PlotLagoas15_/_Clay content
taxonIdLagoaSeca56	Clay content	11	Percentage	2008-10-21T09:26Z	sieving	PlotLagoas15_/_Clay content
taxonIdLagoaSeca58	Clay content	11	Percentage	2008-10-21T09:26Z	sieving	PlotLagoas15_/_Clay content
taxonIdLagoaSeca59	Clay content	11	Percentage	2008-10-21T09:26Z	sieving	PlotLagoas15_/_Clay content
taxonIdLagoaSeca60	Clay content	11	Percentage	2008-10-21T09:26Z	sieving	PlotLagoas15_/_Clay content
taxonIdLagoaSeca62	Clay content	11	Percentage	2008-10-21T09:26Z	sieving	PlotLagoas15_/_Clay content
taxonIdLagoaSeca64	Clay content	11	Percentage	2008-10-21T09:26Z	sieving	PlotLagoas15_/_Clay content
taxonIdLagoaSeca69	Clay content	11	Percentage	2008-10-21T09:26Z	sieving	PlotLagoas15_/_Clay content
taxonIdLagoaSeca01	Soil acidity (pH)	4.47	nondimensional	2008-10-21T09:26Z	pH in water	PlotLagoas01_/_Soil acidity (pH)
taxonIdLagoaSeca03	Soil acidity (pH)	4.47	nondimensional	2008-10-21T09:26Z	pH in water	PlotLagoas01_/_Soil acidity (pH)
taxonIdLagoaSeca04	Soil acidity (pH)	4.47	nondimensional	2008-10-21T09:26Z	pH in water	PlotLagoas01_/_Soil acidity (pH)
taxonIdLagoaSeca06	Soil acidity (pH)	4.47	nondimensional	2008-10-21T09:26Z	pH in water	PlotLagoas01_/_Soil acidity (pH)
taxonIdLagoaSeca08	Soil acidity (pH)	4.47	nondimensional	2008-10-21T09:26Z	pH in water	PlotLagoas01_/_Soil acidity (pH)
taxonIdLagoaSeca10	Soil acidity (pH)	4.47	nondimensional	2008-10-21T09:26Z	pH in water	PlotLagoas01_/_Soil acidity (pH)
taxonIdLagoaSeca15	Soil acidity (pH)	4.47	nondimensional	2008-10-21T09:26Z	pH in water	PlotLagoas01_/_Soil acidity (pH)
taxonIdLagoaSeca17	Soil acidity (pH)	4.47	nondimensional	2008-10-21T09:26Z	pH in water	PlotLagoas01_/_Soil acidity (pH)
taxonIdLagoaSeca18	Soil acidity (pH)	4.47	nondimensional	2008-10-21T09:26Z	pH in water	PlotLagoas01_/_Soil acidity (pH)
taxonIdLagoaSeca25	Soil acidity (pH)	4.47	nondimensional	2008-10-21T09:26Z	pH in water	PlotLagoas01_/_Soil acidity (pH)
taxonIdLagoaSeca32	Soil acidity (pH)	4.47	nondimensional	2008-10-21T09:26Z	pH in water	PlotLagoas01_/_Soil acidity (pH)
taxonIdLagoaSeca33	Soil acidity (pH)	4.47	nondimensional	2008-10-21T09:26Z	pH in water	PlotLagoas01_/_Soil acidity (pH)
taxonIdLagoaSeca34	Soil acidity (pH)	4.47	nondimensional	2008-10-21T09:26Z	pH in water	PlotLagoas01_/_Soil acidity (pH)
taxonIdLagoaSeca35	Soil acidity (pH)	4.47	nondimensional	2008-10-21T09:26Z	pH in water	PlotLagoas01_/_Soil acidity (pH)
taxonIdLagoaSeca36	Soil acidity (pH)	4.47	nondimensional	2008-10-21T09:26Z	pH in water	PlotLagoas01_/_Soil acidity (pH)
taxonIdLagoaSeca37	Soil acidity (pH)	4.47	nondimensional	2008-10-21T09:26Z	pH in water	PlotLagoas01_/_Soil acidity (pH)
taxonIdLagoaSeca39	Soil acidity (pH)	4.47	nondimensional	2008-10-21T09:26Z	pH in water	PlotLagoas01_/_Soil acidity (pH)
taxonIdLagoaSeca40	Soil acidity (pH)	4.47	nondimensional	2008-10-21T09:26Z	pH in water	PlotLagoas01_/_Soil acidity (pH)
taxonIdLagoaSeca41	Soil acidity (pH)	4.47	nondimensional	2008-10-21T09:26Z	pH in water	PlotLagoas01_/_Soil acidity (pH)
taxonIdLagoaSeca48	Soil acidity (pH)	4.47	nondimensional	2008-10-21T09:26Z	pH in water	PlotLagoas01_/_Soil acidity (pH)
taxonIdLagoaSeca56	Soil acidity (pH)	4.47	nondimensional	2008-10-21T09:26Z	pH in water	PlotLagoas01_/_Soil acidity (pH)
taxonIdLagoaSeca58	Soil acidity (pH)	4.47	nondimensional	2008-10-21T09:26Z	pH in water	PlotLagoas01_/_Soil acidity (pH)
taxonIdLagoaSeca59	Soil acidity (pH)	4.47	nondimensional	2008-10-21T09:26Z	pH in water	PlotLagoas01_/_Soil acidity (pH)
taxonIdLagoaSeca60	Soil acidity (pH)	4.47	nondimensional	2008-10-21T09:26Z	pH in water	PlotLagoas01_/_Soil acidity (pH)
taxonIdLagoaSeca62	Soil acidity (pH)	4.47	nondimensional	2008-10-21T09:26Z	pH in water	PlotLagoas01_/_Soil acidity (pH)
taxonIdLagoaSeca66	Soil acidity (pH)	4.47	nondimensional	2008-10-21T09:26Z	pH in water	PlotLagoas01_/_Soil acidity (pH)
taxonIdLagoaSeca72	Soil acidity (pH)	4.47	nondimensional	2008-10-21T09:26Z	pH in water	PlotLagoas01_/_Soil acidity (pH)
taxonIdLagoaSeca73	Soil acidity (pH)	4.47	nondimensional	2008-10-21T09:26Z	pH in water	PlotLagoas01_/_Soil acidity (pH)
taxonIdLagoaSeca74	Soil acidity (pH)	4.47	nondimensional	2008-10-21T09:26Z	pH in water	PlotLagoas01_/_Soil acidity (pH)
taxonIdLagoaSeca75	Soil acidity (pH)	4.47	nondimensional	2008-10-21T09:26Z	pH in water	PlotLagoas01_/_Soil acidity (pH)
taxonIdLagoaSeca04	Soil acidity (pH)	4.35	nondimensional	2008-10-21T09:26Z	pH in water	PlotLagoas02_/_Soil acidity (pH)
taxonIdLagoaSeca13	Soil acidity (pH)	4.35	nondimensional	2008-10-21T09:26Z	pH in water	PlotLagoas02_/_Soil acidity (pH)
taxonIdLagoaSeca15	Soil acidity (pH)	4.35	nondimensional	2008-10-21T09:26Z	pH in water	PlotLagoas02_/_Soil acidity (pH)
taxonIdLagoaSeca16	Soil acidity (pH)	4.35	nondimensional	2008-10-21T09:26Z	pH in water	PlotLagoas02_/_Soil acidity (pH)
taxonIdLagoaSeca20	Soil acidity (pH)	4.35	nondimensional	2008-10-21T09:26Z	pH in water	PlotLagoas02_/_Soil acidity (pH)
taxonIdLagoaSeca25	Soil acidity (pH)	4.35	nondimensional	2008-10-21T09:26Z	pH in water	PlotLagoas02_/_Soil acidity (pH)
taxonIdLagoaSeca29	Soil acidity (pH)	4.35	nondimensional	2008-10-21T09:26Z	pH in water	PlotLagoas02_/_Soil acidity (pH)
taxonIdLagoaSeca32	Soil acidity (pH)	4.35	nondimensional	2008-10-21T09:26Z	pH in water	PlotLagoas02_/_Soil acidity (pH)
taxonIdLagoaSeca33	Soil acidity (pH)	4.35	nondimensional	2008-10-21T09:26Z	pH in water	PlotLagoas02_/_Soil acidity (pH)
taxonIdLagoaSeca35	Soil acidity (pH)	4.35	nondimensional	2008-10-21T09:26Z	pH in water	PlotLagoas02_/_Soil acidity (pH)
taxonIdLagoaSeca36	Soil acidity (pH)	4.35	nondimensional	2008-10-21T09:26Z	pH in water	PlotLagoas02_/_Soil acidity (pH)
taxonIdLagoaSeca37	Soil acidity (pH)	4.35	nondimensional	2008-10-21T09:26Z	pH in water	PlotLagoas02_/_Soil acidity (pH)
taxonIdLagoaSeca40	Soil acidity (pH)	4.35	nondimensional	2008-10-21T09:26Z	pH in water	PlotLagoas02_/_Soil acidity (pH)
taxonIdLagoaSeca41	Soil acidity (pH)	4.35	nondimensional	2008-10-21T09:26Z	pH in water	PlotLagoas02_/_Soil acidity (pH)
taxonIdLagoaSeca50	Soil acidity (pH)	4.35	nondimensional	2008-10-21T09:26Z	pH in water	PlotLagoas02_/_Soil acidity (pH)
taxonIdLagoaSeca55	Soil acidity (pH)	4.35	nondimensional	2008-10-21T09:26Z	pH in water	PlotLagoas02_/_Soil acidity (pH)
taxonIdLagoaSeca57	Soil acidity (pH)	4.35	nondimensional	2008-10-21T09:26Z	pH in water	PlotLagoas02_/_Soil acidity (pH)
taxonIdLagoaSeca58	Soil acidity (pH)	4.35	nondimensional	2008-10-21T09:26Z	pH in water	PlotLagoas02_/_Soil acidity (pH)
taxonIdLagoaSeca59	Soil acidity (pH)	4.35	nondimensional	2008-10-21T09:26Z	pH in water	PlotLagoas02_/_Soil acidity (pH)
taxonIdLagoaSeca60	Soil acidity (pH)	4.35	nondimensional	2008-10-21T09:26Z	pH in water	PlotLagoas02_/_Soil acidity (pH)
taxonIdLagoaSeca62	Soil acidity (pH)	4.35	nondimensional	2008-10-21T09:26Z	pH in water	PlotLagoas02_/_Soil acidity (pH)
taxonIdLagoaSeca63	Soil acidity (pH)	4.35	nondimensional	2008-10-21T09:26Z	pH in water	PlotLagoas02_/_Soil acidity (pH)
taxonIdLagoaSeca66	Soil acidity (pH)	4.35	nondimensional	2008-10-21T09:26Z	pH in water	PlotLagoas02_/_Soil acidity (pH)
taxonIdLagoaSeca74	Soil acidity (pH)	4.35	nondimensional	2008-10-21T09:26Z	pH in water	PlotLagoas02_/_Soil acidity (pH)
taxonIdLagoaSeca75	Soil acidity (pH)	4.35	nondimensional	2008-10-21T09:26Z	pH in water	PlotLagoas02_/_Soil acidity (pH)
taxonIdLagoaSeca04	Soil acidity (pH)	4.39	nondimensional	2008-10-21T09:26Z	pH in water	PlotLagoas03_/_Soil acidity (pH)
taxonIdLagoaSeca13	Soil acidity (pH)	4.39	nondimensional	2008-10-21T09:26Z	pH in water	PlotLagoas03_/_Soil acidity (pH)
taxonIdLagoaSeca15	Soil acidity (pH)	4.39	nondimensional	2008-10-21T09:26Z	pH in water	PlotLagoas03_/_Soil acidity (pH)
taxonIdLagoaSeca16	Soil acidity (pH)	4.39	nondimensional	2008-10-21T09:26Z	pH in water	PlotLagoas03_/_Soil acidity (pH)
taxonIdLagoaSeca20	Soil acidity (pH)	4.39	nondimensional	2008-10-21T09:26Z	pH in water	PlotLagoas03_/_Soil acidity (pH)
taxonIdLagoaSeca25	Soil acidity (pH)	4.39	nondimensional	2008-10-21T09:26Z	pH in water	PlotLagoas03_/_Soil acidity (pH)
taxonIdLagoaSeca26	Soil acidity (pH)	4.39	nondimensional	2008-10-21T09:26Z	pH in water	PlotLagoas03_/_Soil acidity (pH)
taxonIdLagoaSeca29	Soil acidity (pH)	4.39	nondimensional	2008-10-21T09:26Z	pH in water	PlotLagoas03_/_Soil acidity (pH)
taxonIdLagoaSeca32	Soil acidity (pH)	4.39	nondimensional	2008-10-21T09:26Z	pH in water	PlotLagoas03_/_Soil acidity (pH)
taxonIdLagoaSeca33	Soil acidity (pH)	4.39	nondimensional	2008-10-21T09:26Z	pH in water	PlotLagoas03_/_Soil acidity (pH)
taxonIdLagoaSeca35	Soil acidity (pH)	4.39	nondimensional	2008-10-21T09:26Z	pH in water	PlotLagoas03_/_Soil acidity (pH)
taxonIdLagoaSeca37	Soil acidity (pH)	4.39	nondimensional	2008-10-21T09:26Z	pH in water	PlotLagoas03_/_Soil acidity (pH)
taxonIdLagoaSeca38	Soil acidity (pH)	4.39	nondimensional	2008-10-21T09:26Z	pH in water	PlotLagoas03_/_Soil acidity (pH)
taxonIdLagoaSeca50	Soil acidity (pH)	4.39	nondimensional	2008-10-21T09:26Z	pH in water	PlotLagoas03_/_Soil acidity (pH)
taxonIdLagoaSeca55	Soil acidity (pH)	4.39	nondimensional	2008-10-21T09:26Z	pH in water	PlotLagoas03_/_Soil acidity (pH)
taxonIdLagoaSeca57	Soil acidity (pH)	4.39	nondimensional	2008-10-21T09:26Z	pH in water	PlotLagoas03_/_Soil acidity (pH)
taxonIdLagoaSeca58	Soil acidity (pH)	4.39	nondimensional	2008-10-21T09:26Z	pH in water	PlotLagoas03_/_Soil acidity (pH)
taxonIdLagoaSeca59	Soil acidity (pH)	4.39	nondimensional	2008-10-21T09:26Z	pH in water	PlotLagoas03_/_Soil acidity (pH)
taxonIdLagoaSeca60	Soil acidity (pH)	4.39	nondimensional	2008-10-21T09:26Z	pH in water	PlotLagoas03_/_Soil acidity (pH)
taxonIdLagoaSeca62	Soil acidity (pH)	4.39	nondimensional	2008-10-21T09:26Z	pH in water	PlotLagoas03_/_Soil acidity (pH)
taxonIdLagoaSeca63	Soil acidity (pH)	4.39	nondimensional	2008-10-21T09:26Z	pH in water	PlotLagoas03_/_Soil acidity (pH)
taxonIdLagoaSeca66	Soil acidity (pH)	4.39	nondimensional	2008-10-21T09:26Z	pH in water	PlotLagoas03_/_Soil acidity (pH)
taxonIdLagoaSeca74	Soil acidity (pH)	4.39	nondimensional	2008-10-21T09:26Z	pH in water	PlotLagoas03_/_Soil acidity (pH)
taxonIdLagoaSeca75	Soil acidity (pH)	4.39	nondimensional	2008-10-21T09:26Z	pH in water	PlotLagoas03_/_Soil acidity (pH)
taxonIdLagoaSeca19	Soil acidity (pH)	4.41	nondimensional	2008-10-21T09:26Z	pH in water	PlotLagoas04_/_Soil acidity (pH)
taxonIdLagoaSeca20	Soil acidity (pH)	4.41	nondimensional	2008-10-21T09:26Z	pH in water	PlotLagoas04_/_Soil acidity (pH)
taxonIdLagoaSeca24	Soil acidity (pH)	4.41	nondimensional	2008-10-21T09:26Z	pH in water	PlotLagoas04_/_Soil acidity (pH)
taxonIdLagoaSeca25	Soil acidity (pH)	4.41	nondimensional	2008-10-21T09:26Z	pH in water	PlotLagoas04_/_Soil acidity (pH)
taxonIdLagoaSeca29	Soil acidity (pH)	4.41	nondimensional	2008-10-21T09:26Z	pH in water	PlotLagoas04_/_Soil acidity (pH)
taxonIdLagoaSeca32	Soil acidity (pH)	4.41	nondimensional	2008-10-21T09:26Z	pH in water	PlotLagoas04_/_Soil acidity (pH)
taxonIdLagoaSeca55	Soil acidity (pH)	4.41	nondimensional	2008-10-21T09:26Z	pH in water	PlotLagoas04_/_Soil acidity (pH)
taxonIdLagoaSeca57	Soil acidity (pH)	4.41	nondimensional	2008-10-21T09:26Z	pH in water	PlotLagoas04_/_Soil acidity (pH)
taxonIdLagoaSeca58	Soil acidity (pH)	4.41	nondimensional	2008-10-21T09:26Z	pH in water	PlotLagoas04_/_Soil acidity (pH)
taxonIdLagoaSeca60	Soil acidity (pH)	4.41	nondimensional	2008-10-21T09:26Z	pH in water	PlotLagoas04_/_Soil acidity (pH)
taxonIdLagoaSeca61	Soil acidity (pH)	4.41	nondimensional	2008-10-21T09:26Z	pH in water	PlotLagoas04_/_Soil acidity (pH)
taxonIdLagoaSeca62	Soil acidity (pH)	4.41	nondimensional	2008-10-21T09:26Z	pH in water	PlotLagoas04_/_Soil acidity (pH)
taxonIdLagoaSeca63	Soil acidity (pH)	4.41	nondimensional	2008-10-21T09:26Z	pH in water	PlotLagoas04_/_Soil acidity (pH)
taxonIdLagoaSeca68	Soil acidity (pH)	4.41	nondimensional	2008-10-21T09:26Z	pH in water	PlotLagoas04_/_Soil acidity (pH)
taxonIdLagoaSeca74	Soil acidity (pH)	4.41	nondimensional	2008-10-21T09:26Z	pH in water	PlotLagoas04_/_Soil acidity (pH)
taxonIdLagoaSeca75	Soil acidity (pH)	4.41	nondimensional	2008-10-21T09:26Z	pH in water	PlotLagoas04_/_Soil acidity (pH)
taxonIdLagoaSeca16	Soil acidity (pH)	5.12	nondimensional	2008-10-21T09:26Z	pH in water	PlotLagoas05_/_Soil acidity (pH)
taxonIdLagoaSeca20	Soil acidity (pH)	5.12	nondimensional	2008-10-21T09:26Z	pH in water	PlotLagoas05_/_Soil acidity (pH)
taxonIdLagoaSeca24	Soil acidity (pH)	5.12	nondimensional	2008-10-21T09:26Z	pH in water	PlotLagoas05_/_Soil acidity (pH)
taxonIdLagoaSeca25	Soil acidity (pH)	5.12	nondimensional	2008-10-21T09:26Z	pH in water	PlotLagoas05_/_Soil acidity (pH)
taxonIdLagoaSeca29	Soil acidity (pH)	5.12	nondimensional	2008-10-21T09:26Z	pH in water	PlotLagoas05_/_Soil acidity (pH)
taxonIdLagoaSeca30	Soil acidity (pH)	5.12	nondimensional	2008-10-21T09:26Z	pH in water	PlotLagoas05_/_Soil acidity (pH)
taxonIdLagoaSeca32	Soil acidity (pH)	5.12	nondimensional	2008-10-21T09:26Z	pH in water	PlotLagoas05_/_Soil acidity (pH)
taxonIdLagoaSeca35	Soil acidity (pH)	5.12	nondimensional	2008-10-21T09:26Z	pH in water	PlotLagoas05_/_Soil acidity (pH)
taxonIdLagoaSeca55	Soil acidity (pH)	5.12	nondimensional	2008-10-21T09:26Z	pH in water	PlotLagoas05_/_Soil acidity (pH)
taxonIdLagoaSeca57	Soil acidity (pH)	5.12	nondimensional	2008-10-21T09:26Z	pH in water	PlotLagoas05_/_Soil acidity (pH)
taxonIdLagoaSeca59	Soil acidity (pH)	5.12	nondimensional	2008-10-21T09:26Z	pH in water	PlotLagoas05_/_Soil acidity (pH)
taxonIdLagoaSeca60	Soil acidity (pH)	5.12	nondimensional	2008-10-21T09:26Z	pH in water	PlotLagoas05_/_Soil acidity (pH)
taxonIdLagoaSeca61	Soil acidity (pH)	5.12	nondimensional	2008-10-21T09:26Z	pH in water	PlotLagoas05_/_Soil acidity (pH)
taxonIdLagoaSeca62	Soil acidity (pH)	5.12	nondimensional	2008-10-21T09:26Z	pH in water	PlotLagoas05_/_Soil acidity (pH)
taxonIdLagoaSeca75	Soil acidity (pH)	5.12	nondimensional	2008-10-21T09:26Z	pH in water	PlotLagoas05_/_Soil acidity (pH)
taxonIdLagoaSeca04	Soil acidity (pH)	4.74	nondimensional	2008-10-21T09:26Z	pH in water	PlotLagoas06_/_Soil acidity (pH)
taxonIdLagoaSeca06	Soil acidity (pH)	4.74	nondimensional	2008-10-21T09:26Z	pH in water	PlotLagoas06_/_Soil acidity (pH)
taxonIdLagoaSeca07	Soil acidity (pH)	4.74	nondimensional	2008-10-21T09:26Z	pH in water	PlotLagoas06_/_Soil acidity (pH)
taxonIdLagoaSeca15	Soil acidity (pH)	4.74	nondimensional	2008-10-21T09:26Z	pH in water	PlotLagoas06_/_Soil acidity (pH)
taxonIdLagoaSeca18	Soil acidity (pH)	4.74	nondimensional	2008-10-21T09:26Z	pH in water	PlotLagoas06_/_Soil acidity (pH)
taxonIdLagoaSeca20	Soil acidity (pH)	4.74	nondimensional	2008-10-21T09:26Z	pH in water	PlotLagoas06_/_Soil acidity (pH)
taxonIdLagoaSeca24	Soil acidity (pH)	4.74	nondimensional	2008-10-21T09:26Z	pH in water	PlotLagoas06_/_Soil acidity (pH)
taxonIdLagoaSeca25	Soil acidity (pH)	4.74	nondimensional	2008-10-21T09:26Z	pH in water	PlotLagoas06_/_Soil acidity (pH)
taxonIdLagoaSeca28	Soil acidity (pH)	4.74	nondimensional	2008-10-21T09:26Z	pH in water	PlotLagoas06_/_Soil acidity (pH)
taxonIdLagoaSeca29	Soil acidity (pH)	4.74	nondimensional	2008-10-21T09:26Z	pH in water	PlotLagoas06_/_Soil acidity (pH)
taxonIdLagoaSeca30	Soil acidity (pH)	4.74	nondimensional	2008-10-21T09:26Z	pH in water	PlotLagoas06_/_Soil acidity (pH)
taxonIdLagoaSeca32	Soil acidity (pH)	4.74	nondimensional	2008-10-21T09:26Z	pH in water	PlotLagoas06_/_Soil acidity (pH)
taxonIdLagoaSeca34	Soil acidity (pH)	4.74	nondimensional	2008-10-21T09:26Z	pH in water	PlotLagoas06_/_Soil acidity (pH)
taxonIdLagoaSeca35	Soil acidity (pH)	4.74	nondimensional	2008-10-21T09:26Z	pH in water	PlotLagoas06_/_Soil acidity (pH)
taxonIdLagoaSeca36	Soil acidity (pH)	4.74	nondimensional	2008-10-21T09:26Z	pH in water	PlotLagoas06_/_Soil acidity (pH)
taxonIdLagoaSeca37	Soil acidity (pH)	4.74	nondimensional	2008-10-21T09:26Z	pH in water	PlotLagoas06_/_Soil acidity (pH)
taxonIdLagoaSeca43	Soil acidity (pH)	4.74	nondimensional	2008-10-21T09:26Z	pH in water	PlotLagoas06_/_Soil acidity (pH)
taxonIdLagoaSeca50	Soil acidity (pH)	4.74	nondimensional	2008-10-21T09:26Z	pH in water	PlotLagoas06_/_Soil acidity (pH)
taxonIdLagoaSeca58	Soil acidity (pH)	4.74	nondimensional	2008-10-21T09:26Z	pH in water	PlotLagoas06_/_Soil acidity (pH)
taxonIdLagoaSeca60	Soil acidity (pH)	4.74	nondimensional	2008-10-21T09:26Z	pH in water	PlotLagoas06_/_Soil acidity (pH)
taxonIdLagoaSeca61	Soil acidity (pH)	4.74	nondimensional	2008-10-21T09:26Z	pH in water	PlotLagoas06_/_Soil acidity (pH)
taxonIdLagoaSeca62	Soil acidity (pH)	4.74	nondimensional	2008-10-21T09:26Z	pH in water	PlotLagoas06_/_Soil acidity (pH)
taxonIdLagoaSeca66	Soil acidity (pH)	4.74	nondimensional	2008-10-21T09:26Z	pH in water	PlotLagoas06_/_Soil acidity (pH)
taxonIdLagoaSeca72	Soil acidity (pH)	4.74	nondimensional	2008-10-21T09:26Z	pH in water	PlotLagoas06_/_Soil acidity (pH)
taxonIdLagoaSeca75	Soil acidity (pH)	4.74	nondimensional	2008-10-21T09:26Z	pH in water	PlotLagoas06_/_Soil acidity (pH)
taxonIdLagoaSeca04	Soil acidity (pH)	4.5	nondimensional	2008-10-21T09:26Z	pH in water	PlotLagoas07_/_Soil acidity (pH)
taxonIdLagoaSeca08	Soil acidity (pH)	4.5	nondimensional	2008-10-21T09:26Z	pH in water	PlotLagoas07_/_Soil acidity (pH)
taxonIdLagoaSeca10	Soil acidity (pH)	4.5	nondimensional	2008-10-21T09:26Z	pH in water	PlotLagoas07_/_Soil acidity (pH)
taxonIdLagoaSeca20	Soil acidity (pH)	4.5	nondimensional	2008-10-21T09:26Z	pH in water	PlotLagoas07_/_Soil acidity (pH)
taxonIdLagoaSeca25	Soil acidity (pH)	4.5	nondimensional	2008-10-21T09:26Z	pH in water	PlotLagoas07_/_Soil acidity (pH)
taxonIdLagoaSeca29	Soil acidity (pH)	4.5	nondimensional	2008-10-21T09:26Z	pH in water	PlotLagoas07_/_Soil acidity (pH)
taxonIdLagoaSeca30	Soil acidity (pH)	4.5	nondimensional	2008-10-21T09:26Z	pH in water	PlotLagoas07_/_Soil acidity (pH)
taxonIdLagoaSeca32	Soil acidity (pH)	4.5	nondimensional	2008-10-21T09:26Z	pH in water	PlotLagoas07_/_Soil acidity (pH)
taxonIdLagoaSeca35	Soil acidity (pH)	4.5	nondimensional	2008-10-21T09:26Z	pH in water	PlotLagoas07_/_Soil acidity (pH)
taxonIdLagoaSeca37	Soil acidity (pH)	4.5	nondimensional	2008-10-21T09:26Z	pH in water	PlotLagoas07_/_Soil acidity (pH)
taxonIdLagoaSeca40	Soil acidity (pH)	4.5	nondimensional	2008-10-21T09:26Z	pH in water	PlotLagoas07_/_Soil acidity (pH)
taxonIdLagoaSeca41	Soil acidity (pH)	4.5	nondimensional	2008-10-21T09:26Z	pH in water	PlotLagoas07_/_Soil acidity (pH)
taxonIdLagoaSeca52	Soil acidity (pH)	4.5	nondimensional	2008-10-21T09:26Z	pH in water	PlotLagoas07_/_Soil acidity (pH)
taxonIdLagoaSeca58	Soil acidity (pH)	4.5	nondimensional	2008-10-21T09:26Z	pH in water	PlotLagoas07_/_Soil acidity (pH)
taxonIdLagoaSeca59	Soil acidity (pH)	4.5	nondimensional	2008-10-21T09:26Z	pH in water	PlotLagoas07_/_Soil acidity (pH)
taxonIdLagoaSeca60	Soil acidity (pH)	4.5	nondimensional	2008-10-21T09:26Z	pH in water	PlotLagoas07_/_Soil acidity (pH)
taxonIdLagoaSeca62	Soil acidity (pH)	4.5	nondimensional	2008-10-21T09:26Z	pH in water	PlotLagoas07_/_Soil acidity (pH)
taxonIdLagoaSeca66	Soil acidity (pH)	4.5	nondimensional	2008-10-21T09:26Z	pH in water	PlotLagoas07_/_Soil acidity (pH)
taxonIdLagoaSeca74	Soil acidity (pH)	4.5	nondimensional	2008-10-21T09:26Z	pH in water	PlotLagoas07_/_Soil acidity (pH)
taxonIdLagoaSeca75	Soil acidity (pH)	4.5	nondimensional	2008-10-21T09:26Z	pH in water	PlotLagoas07_/_Soil acidity (pH)
taxonIdLagoaSeca04	Soil acidity (pH)	4.67	nondimensional	2008-10-21T09:26Z	pH in water	PlotLagoas08_/_Soil acidity (pH)
taxonIdLagoaSeca20	Soil acidity (pH)	4.67	nondimensional	2008-10-21T09:26Z	pH in water	PlotLagoas08_/_Soil acidity (pH)
taxonIdLagoaSeca25	Soil acidity (pH)	4.67	nondimensional	2008-10-21T09:26Z	pH in water	PlotLagoas08_/_Soil acidity (pH)
taxonIdLagoaSeca29	Soil acidity (pH)	4.67	nondimensional	2008-10-21T09:26Z	pH in water	PlotLagoas08_/_Soil acidity (pH)
taxonIdLagoaSeca32	Soil acidity (pH)	4.67	nondimensional	2008-10-21T09:26Z	pH in water	PlotLagoas08_/_Soil acidity (pH)
taxonIdLagoaSeca34	Soil acidity (pH)	4.67	nondimensional	2008-10-21T09:26Z	pH in water	PlotLagoas08_/_Soil acidity (pH)
taxonIdLagoaSeca35	Soil acidity (pH)	4.67	nondimensional	2008-10-21T09:26Z	pH in water	PlotLagoas08_/_Soil acidity (pH)
taxonIdLagoaSeca36	Soil acidity (pH)	4.67	nondimensional	2008-10-21T09:26Z	pH in water	PlotLagoas08_/_Soil acidity (pH)
taxonIdLagoaSeca37	Soil acidity (pH)	4.67	nondimensional	2008-10-21T09:26Z	pH in water	PlotLagoas08_/_Soil acidity (pH)
taxonIdLagoaSeca40	Soil acidity (pH)	4.67	nondimensional	2008-10-21T09:26Z	pH in water	PlotLagoas08_/_Soil acidity (pH)
taxonIdLagoaSeca55	Soil acidity (pH)	4.67	nondimensional	2008-10-21T09:26Z	pH in water	PlotLagoas08_/_Soil acidity (pH)
taxonIdLagoaSeca57	Soil acidity (pH)	4.67	nondimensional	2008-10-21T09:26Z	pH in water	PlotLagoas08_/_Soil acidity (pH)
taxonIdLagoaSeca58	Soil acidity (pH)	4.67	nondimensional	2008-10-21T09:26Z	pH in water	PlotLagoas08_/_Soil acidity (pH)
taxonIdLagoaSeca59	Soil acidity (pH)	4.67	nondimensional	2008-10-21T09:26Z	pH in water	PlotLagoas08_/_Soil acidity (pH)
taxonIdLagoaSeca60	Soil acidity (pH)	4.67	nondimensional	2008-10-21T09:26Z	pH in water	PlotLagoas08_/_Soil acidity (pH)
taxonIdLagoaSeca62	Soil acidity (pH)	4.67	nondimensional	2008-10-21T09:26Z	pH in water	PlotLagoas08_/_Soil acidity (pH)
taxonIdLagoaSeca66	Soil acidity (pH)	4.67	nondimensional	2008-10-21T09:26Z	pH in water	PlotLagoas08_/_Soil acidity (pH)
taxonIdLagoaSeca71	Soil acidity (pH)	4.67	nondimensional	2008-10-21T09:26Z	pH in water	PlotLagoas08_/_Soil acidity (pH)
taxonIdLagoaSeca75	Soil acidity (pH)	4.67	nondimensional	2008-10-21T09:26Z	pH in water	PlotLagoas08_/_Soil acidity (pH)
taxonIdLagoaSeca01	Soil acidity (pH)	4.7	nondimensional	2008-10-21T09:26Z	pH in water	PlotLagoas09_/_Soil acidity (pH)
taxonIdLagoaSeca04	Soil acidity (pH)	4.7	nondimensional	2008-10-21T09:26Z	pH in water	PlotLagoas09_/_Soil acidity (pH)
taxonIdLagoaSeca13	Soil acidity (pH)	4.7	nondimensional	2008-10-21T09:26Z	pH in water	PlotLagoas09_/_Soil acidity (pH)
taxonIdLagoaSeca14	Soil acidity (pH)	4.7	nondimensional	2008-10-21T09:26Z	pH in water	PlotLagoas09_/_Soil acidity (pH)
taxonIdLagoaSeca16	Soil acidity (pH)	4.7	nondimensional	2008-10-21T09:26Z	pH in water	PlotLagoas09_/_Soil acidity (pH)
taxonIdLagoaSeca20	Soil acidity (pH)	4.7	nondimensional	2008-10-21T09:26Z	pH in water	PlotLagoas09_/_Soil acidity (pH)
taxonIdLagoaSeca25	Soil acidity (pH)	4.7	nondimensional	2008-10-21T09:26Z	pH in water	PlotLagoas09_/_Soil acidity (pH)
taxonIdLagoaSeca26	Soil acidity (pH)	4.7	nondimensional	2008-10-21T09:26Z	pH in water	PlotLagoas09_/_Soil acidity (pH)
taxonIdLagoaSeca29	Soil acidity (pH)	4.7	nondimensional	2008-10-21T09:26Z	pH in water	PlotLagoas09_/_Soil acidity (pH)
taxonIdLagoaSeca34	Soil acidity (pH)	4.7	nondimensional	2008-10-21T09:26Z	pH in water	PlotLagoas09_/_Soil acidity (pH)
taxonIdLagoaSeca40	Soil acidity (pH)	4.7	nondimensional	2008-10-21T09:26Z	pH in water	PlotLagoas09_/_Soil acidity (pH)
taxonIdLagoaSeca42	Soil acidity (pH)	4.7	nondimensional	2008-10-21T09:26Z	pH in water	PlotLagoas09_/_Soil acidity (pH)
taxonIdLagoaSeca45	Soil acidity (pH)	4.7	nondimensional	2008-10-21T09:26Z	pH in water	PlotLagoas09_/_Soil acidity (pH)
taxonIdLagoaSeca49	Soil acidity (pH)	4.7	nondimensional	2008-10-21T09:26Z	pH in water	PlotLagoas09_/_Soil acidity (pH)
taxonIdLagoaSeca55	Soil acidity (pH)	4.7	nondimensional	2008-10-21T09:26Z	pH in water	PlotLagoas09_/_Soil acidity (pH)
taxonIdLagoaSeca57	Soil acidity (pH)	4.7	nondimensional	2008-10-21T09:26Z	pH in water	PlotLagoas09_/_Soil acidity (pH)
taxonIdLagoaSeca58	Soil acidity (pH)	4.7	nondimensional	2008-10-21T09:26Z	pH in water	PlotLagoas09_/_Soil acidity (pH)
taxonIdLagoaSeca59	Soil acidity (pH)	4.7	nondimensional	2008-10-21T09:26Z	pH in water	PlotLagoas09_/_Soil acidity (pH)
taxonIdLagoaSeca60	Soil acidity (pH)	4.7	nondimensional	2008-10-21T09:26Z	pH in water	PlotLagoas09_/_Soil acidity (pH)
taxonIdLagoaSeca61	Soil acidity (pH)	4.7	nondimensional	2008-10-21T09:26Z	pH in water	PlotLagoas09_/_Soil acidity (pH)
taxonIdLagoaSeca62	Soil acidity (pH)	4.7	nondimensional	2008-10-21T09:26Z	pH in water	PlotLagoas09_/_Soil acidity (pH)
taxonIdLagoaSeca67	Soil acidity (pH)	4.7	nondimensional	2008-10-21T09:26Z	pH in water	PlotLagoas09_/_Soil acidity (pH)
taxonIdLagoaSeca70	Soil acidity (pH)	4.7	nondimensional	2008-10-21T09:26Z	pH in water	PlotLagoas09_/_Soil acidity (pH)
taxonIdLagoaSeca71	Soil acidity (pH)	4.7	nondimensional	2008-10-21T09:26Z	pH in water	PlotLagoas09_/_Soil acidity (pH)
taxonIdLagoaSeca75	Soil acidity (pH)	4.7	nondimensional	2008-10-21T09:26Z	pH in water	PlotLagoas09_/_Soil acidity (pH)
taxonIdLagoaSeca01	Soil acidity (pH)	4.81	nondimensional	2008-10-21T09:26Z	pH in water	PlotLagoas10_/_Soil acidity (pH)
taxonIdLagoaSeca04	Soil acidity (pH)	4.81	nondimensional	2008-10-21T09:26Z	pH in water	PlotLagoas10_/_Soil acidity (pH)
taxonIdLagoaSeca05	Soil acidity (pH)	4.81	nondimensional	2008-10-21T09:26Z	pH in water	PlotLagoas10_/_Soil acidity (pH)
taxonIdLagoaSeca09	Soil acidity (pH)	4.81	nondimensional	2008-10-21T09:26Z	pH in water	PlotLagoas10_/_Soil acidity (pH)
taxonIdLagoaSeca13	Soil acidity (pH)	4.81	nondimensional	2008-10-21T09:26Z	pH in water	PlotLagoas10_/_Soil acidity (pH)
taxonIdLagoaSeca15	Soil acidity (pH)	4.81	nondimensional	2008-10-21T09:26Z	pH in water	PlotLagoas10_/_Soil acidity (pH)
taxonIdLagoaSeca20	Soil acidity (pH)	4.81	nondimensional	2008-10-21T09:26Z	pH in water	PlotLagoas10_/_Soil acidity (pH)
taxonIdLagoaSeca23	Soil acidity (pH)	4.81	nondimensional	2008-10-21T09:26Z	pH in water	PlotLagoas10_/_Soil acidity (pH)
taxonIdLagoaSeca24	Soil acidity (pH)	4.81	nondimensional	2008-10-21T09:26Z	pH in water	PlotLagoas10_/_Soil acidity (pH)
taxonIdLagoaSeca25	Soil acidity (pH)	4.81	nondimensional	2008-10-21T09:26Z	pH in water	PlotLagoas10_/_Soil acidity (pH)
taxonIdLagoaSeca29	Soil acidity (pH)	4.81	nondimensional	2008-10-21T09:26Z	pH in water	PlotLagoas10_/_Soil acidity (pH)
taxonIdLagoaSeca30	Soil acidity (pH)	4.81	nondimensional	2008-10-21T09:26Z	pH in water	PlotLagoas10_/_Soil acidity (pH)
taxonIdLagoaSeca32	Soil acidity (pH)	4.81	nondimensional	2008-10-21T09:26Z	pH in water	PlotLagoas10_/_Soil acidity (pH)
taxonIdLagoaSeca35	Soil acidity (pH)	4.81	nondimensional	2008-10-21T09:26Z	pH in water	PlotLagoas10_/_Soil acidity (pH)
taxonIdLagoaSeca57	Soil acidity (pH)	4.81	nondimensional	2008-10-21T09:26Z	pH in water	PlotLagoas10_/_Soil acidity (pH)
taxonIdLagoaSeca58	Soil acidity (pH)	4.81	nondimensional	2008-10-21T09:26Z	pH in water	PlotLagoas10_/_Soil acidity (pH)
taxonIdLagoaSeca59	Soil acidity (pH)	4.81	nondimensional	2008-10-21T09:26Z	pH in water	PlotLagoas10_/_Soil acidity (pH)
taxonIdLagoaSeca60	Soil acidity (pH)	4.81	nondimensional	2008-10-21T09:26Z	pH in water	PlotLagoas10_/_Soil acidity (pH)
taxonIdLagoaSeca61	Soil acidity (pH)	4.81	nondimensional	2008-10-21T09:26Z	pH in water	PlotLagoas10_/_Soil acidity (pH)
taxonIdLagoaSeca62	Soil acidity (pH)	4.81	nondimensional	2008-10-21T09:26Z	pH in water	PlotLagoas10_/_Soil acidity (pH)
taxonIdLagoaSeca66	Soil acidity (pH)	4.81	nondimensional	2008-10-21T09:26Z	pH in water	PlotLagoas10_/_Soil acidity (pH)
taxonIdLagoaSeca71	Soil acidity (pH)	4.81	nondimensional	2008-10-21T09:26Z	pH in water	PlotLagoas10_/_Soil acidity (pH)
taxonIdLagoaSeca74	Soil acidity (pH)	4.81	nondimensional	2008-10-21T09:26Z	pH in water	PlotLagoas10_/_Soil acidity (pH)
taxonIdLagoaSeca75	Soil acidity (pH)	4.81	nondimensional	2008-10-21T09:26Z	pH in water	PlotLagoas10_/_Soil acidity (pH)
taxonIdLagoaSeca01	Soil acidity (pH)	4.87	nondimensional	2008-10-21T09:26Z	pH in water	PlotLagoas11_/_Soil acidity (pH)
taxonIdLagoaSeca06	Soil acidity (pH)	4.87	nondimensional	2008-10-21T09:26Z	pH in water	PlotLagoas11_/_Soil acidity (pH)
taxonIdLagoaSeca13	Soil acidity (pH)	4.87	nondimensional	2008-10-21T09:26Z	pH in water	PlotLagoas11_/_Soil acidity (pH)
taxonIdLagoaSeca15	Soil acidity (pH)	4.87	nondimensional	2008-10-21T09:26Z	pH in water	PlotLagoas11_/_Soil acidity (pH)
taxonIdLagoaSeca20	Soil acidity (pH)	4.87	nondimensional	2008-10-21T09:26Z	pH in water	PlotLagoas11_/_Soil acidity (pH)
taxonIdLagoaSeca21	Soil acidity (pH)	4.87	nondimensional	2008-10-21T09:26Z	pH in water	PlotLagoas11_/_Soil acidity (pH)
taxonIdLagoaSeca22	Soil acidity (pH)	4.87	nondimensional	2008-10-21T09:26Z	pH in water	PlotLagoas11_/_Soil acidity (pH)
taxonIdLagoaSeca25	Soil acidity (pH)	4.87	nondimensional	2008-10-21T09:26Z	pH in water	PlotLagoas11_/_Soil acidity (pH)
taxonIdLagoaSeca29	Soil acidity (pH)	4.87	nondimensional	2008-10-21T09:26Z	pH in water	PlotLagoas11_/_Soil acidity (pH)
taxonIdLagoaSeca30	Soil acidity (pH)	4.87	nondimensional	2008-10-21T09:26Z	pH in water	PlotLagoas11_/_Soil acidity (pH)
taxonIdLagoaSeca32	Soil acidity (pH)	4.87	nondimensional	2008-10-21T09:26Z	pH in water	PlotLagoas11_/_Soil acidity (pH)
taxonIdLagoaSeca34	Soil acidity (pH)	4.87	nondimensional	2008-10-21T09:26Z	pH in water	PlotLagoas11_/_Soil acidity (pH)
taxonIdLagoaSeca35	Soil acidity (pH)	4.87	nondimensional	2008-10-21T09:26Z	pH in water	PlotLagoas11_/_Soil acidity (pH)
taxonIdLagoaSeca41	Soil acidity (pH)	4.87	nondimensional	2008-10-21T09:26Z	pH in water	PlotLagoas11_/_Soil acidity (pH)
taxonIdLagoaSeca57	Soil acidity (pH)	4.87	nondimensional	2008-10-21T09:26Z	pH in water	PlotLagoas11_/_Soil acidity (pH)
taxonIdLagoaSeca58	Soil acidity (pH)	4.87	nondimensional	2008-10-21T09:26Z	pH in water	PlotLagoas11_/_Soil acidity (pH)
taxonIdLagoaSeca59	Soil acidity (pH)	4.87	nondimensional	2008-10-21T09:26Z	pH in water	PlotLagoas11_/_Soil acidity (pH)
taxonIdLagoaSeca60	Soil acidity (pH)	4.87	nondimensional	2008-10-21T09:26Z	pH in water	PlotLagoas11_/_Soil acidity (pH)
taxonIdLagoaSeca62	Soil acidity (pH)	4.87	nondimensional	2008-10-21T09:26Z	pH in water	PlotLagoas11_/_Soil acidity (pH)
taxonIdLagoaSeca66	Soil acidity (pH)	4.87	nondimensional	2008-10-21T09:26Z	pH in water	PlotLagoas11_/_Soil acidity (pH)
taxonIdLagoaSeca74	Soil acidity (pH)	4.87	nondimensional	2008-10-21T09:26Z	pH in water	PlotLagoas11_/_Soil acidity (pH)
taxonIdLagoaSeca75	Soil acidity (pH)	4.87	nondimensional	2008-10-21T09:26Z	pH in water	PlotLagoas11_/_Soil acidity (pH)
taxonIdLagoaSeca01	Soil acidity (pH)	4.81	nondimensional	2008-10-21T09:26Z	pH in water	PlotLagoas12_/_Soil acidity (pH)
taxonIdLagoaSeca04	Soil acidity (pH)	4.81	nondimensional	2008-10-21T09:26Z	pH in water	PlotLagoas12_/_Soil acidity (pH)
taxonIdLagoaSeca08	Soil acidity (pH)	4.81	nondimensional	2008-10-21T09:26Z	pH in water	PlotLagoas12_/_Soil acidity (pH)
taxonIdLagoaSeca10	Soil acidity (pH)	4.81	nondimensional	2008-10-21T09:26Z	pH in water	PlotLagoas12_/_Soil acidity (pH)
taxonIdLagoaSeca13	Soil acidity (pH)	4.81	nondimensional	2008-10-21T09:26Z	pH in water	PlotLagoas12_/_Soil acidity (pH)
taxonIdLagoaSeca14	Soil acidity (pH)	4.81	nondimensional	2008-10-21T09:26Z	pH in water	PlotLagoas12_/_Soil acidity (pH)
taxonIdLagoaSeca15	Soil acidity (pH)	4.81	nondimensional	2008-10-21T09:26Z	pH in water	PlotLagoas12_/_Soil acidity (pH)
taxonIdLagoaSeca20	Soil acidity (pH)	4.81	nondimensional	2008-10-21T09:26Z	pH in water	PlotLagoas12_/_Soil acidity (pH)
taxonIdLagoaSeca25	Soil acidity (pH)	4.81	nondimensional	2008-10-21T09:26Z	pH in water	PlotLagoas12_/_Soil acidity (pH)
taxonIdLagoaSeca29	Soil acidity (pH)	4.81	nondimensional	2008-10-21T09:26Z	pH in water	PlotLagoas12_/_Soil acidity (pH)
taxonIdLagoaSeca30	Soil acidity (pH)	4.81	nondimensional	2008-10-21T09:26Z	pH in water	PlotLagoas12_/_Soil acidity (pH)
taxonIdLagoaSeca32	Soil acidity (pH)	4.81	nondimensional	2008-10-21T09:26Z	pH in water	PlotLagoas12_/_Soil acidity (pH)
taxonIdLagoaSeca33	Soil acidity (pH)	4.81	nondimensional	2008-10-21T09:26Z	pH in water	PlotLagoas12_/_Soil acidity (pH)
taxonIdLagoaSeca34	Soil acidity (pH)	4.81	nondimensional	2008-10-21T09:26Z	pH in water	PlotLagoas12_/_Soil acidity (pH)
taxonIdLagoaSeca35	Soil acidity (pH)	4.81	nondimensional	2008-10-21T09:26Z	pH in water	PlotLagoas12_/_Soil acidity (pH)
taxonIdLagoaSeca40	Soil acidity (pH)	4.81	nondimensional	2008-10-21T09:26Z	pH in water	PlotLagoas12_/_Soil acidity (pH)
taxonIdLagoaSeca41	Soil acidity (pH)	4.81	nondimensional	2008-10-21T09:26Z	pH in water	PlotLagoas12_/_Soil acidity (pH)
taxonIdLagoaSeca42	Soil acidity (pH)	4.81	nondimensional	2008-10-21T09:26Z	pH in water	PlotLagoas12_/_Soil acidity (pH)
taxonIdLagoaSeca50	Soil acidity (pH)	4.81	nondimensional	2008-10-21T09:26Z	pH in water	PlotLagoas12_/_Soil acidity (pH)
taxonIdLagoaSeca58	Soil acidity (pH)	4.81	nondimensional	2008-10-21T09:26Z	pH in water	PlotLagoas12_/_Soil acidity (pH)
taxonIdLagoaSeca59	Soil acidity (pH)	4.81	nondimensional	2008-10-21T09:26Z	pH in water	PlotLagoas12_/_Soil acidity (pH)
taxonIdLagoaSeca60	Soil acidity (pH)	4.81	nondimensional	2008-10-21T09:26Z	pH in water	PlotLagoas12_/_Soil acidity (pH)
taxonIdLagoaSeca61	Soil acidity (pH)	4.81	nondimensional	2008-10-21T09:26Z	pH in water	PlotLagoas12_/_Soil acidity (pH)
taxonIdLagoaSeca62	Soil acidity (pH)	4.81	nondimensional	2008-10-21T09:26Z	pH in water	PlotLagoas12_/_Soil acidity (pH)
taxonIdLagoaSeca65	Soil acidity (pH)	4.81	nondimensional	2008-10-21T09:26Z	pH in water	PlotLagoas12_/_Soil acidity (pH)
taxonIdLagoaSeca66	Soil acidity (pH)	4.81	nondimensional	2008-10-21T09:26Z	pH in water	PlotLagoas12_/_Soil acidity (pH)
taxonIdLagoaSeca72	Soil acidity (pH)	4.81	nondimensional	2008-10-21T09:26Z	pH in water	PlotLagoas12_/_Soil acidity (pH)
taxonIdLagoaSeca74	Soil acidity (pH)	4.81	nondimensional	2008-10-21T09:26Z	pH in water	PlotLagoas12_/_Soil acidity (pH)
taxonIdLagoaSeca75	Soil acidity (pH)	4.81	nondimensional	2008-10-21T09:26Z	pH in water	PlotLagoas12_/_Soil acidity (pH)
taxonIdLagoaSeca76	Soil acidity (pH)	4.81	nondimensional	2008-10-21T09:26Z	pH in water	PlotLagoas12_/_Soil acidity (pH)
taxonIdLagoaSeca01	Soil acidity (pH)	4.4	nondimensional	2008-10-21T09:26Z	pH in water	PlotLagoas13_/_Soil acidity (pH)
taxonIdLagoaSeca04	Soil acidity (pH)	4.4	nondimensional	2008-10-21T09:26Z	pH in water	PlotLagoas13_/_Soil acidity (pH)
taxonIdLagoaSeca05	Soil acidity (pH)	4.4	nondimensional	2008-10-21T09:26Z	pH in water	PlotLagoas13_/_Soil acidity (pH)
taxonIdLagoaSeca06	Soil acidity (pH)	4.4	nondimensional	2008-10-21T09:26Z	pH in water	PlotLagoas13_/_Soil acidity (pH)
taxonIdLagoaSeca07	Soil acidity (pH)	4.4	nondimensional	2008-10-21T09:26Z	pH in water	PlotLagoas13_/_Soil acidity (pH)
taxonIdLagoaSeca08	Soil acidity (pH)	4.4	nondimensional	2008-10-21T09:26Z	pH in water	PlotLagoas13_/_Soil acidity (pH)
taxonIdLagoaSeca11	Soil acidity (pH)	4.4	nondimensional	2008-10-21T09:26Z	pH in water	PlotLagoas13_/_Soil acidity (pH)
taxonIdLagoaSeca14	Soil acidity (pH)	4.4	nondimensional	2008-10-21T09:26Z	pH in water	PlotLagoas13_/_Soil acidity (pH)
taxonIdLagoaSeca15	Soil acidity (pH)	4.4	nondimensional	2008-10-21T09:26Z	pH in water	PlotLagoas13_/_Soil acidity (pH)
taxonIdLagoaSeca20	Soil acidity (pH)	4.4	nondimensional	2008-10-21T09:26Z	pH in water	PlotLagoas13_/_Soil acidity (pH)
taxonIdLagoaSeca24	Soil acidity (pH)	4.4	nondimensional	2008-10-21T09:26Z	pH in water	PlotLagoas13_/_Soil acidity (pH)
taxonIdLagoaSeca25	Soil acidity (pH)	4.4	nondimensional	2008-10-21T09:26Z	pH in water	PlotLagoas13_/_Soil acidity (pH)
taxonIdLagoaSeca26	Soil acidity (pH)	4.4	nondimensional	2008-10-21T09:26Z	pH in water	PlotLagoas13_/_Soil acidity (pH)
taxonIdLagoaSeca30	Soil acidity (pH)	4.4	nondimensional	2008-10-21T09:26Z	pH in water	PlotLagoas13_/_Soil acidity (pH)
taxonIdLagoaSeca33	Soil acidity (pH)	4.4	nondimensional	2008-10-21T09:26Z	pH in water	PlotLagoas13_/_Soil acidity (pH)
taxonIdLagoaSeca34	Soil acidity (pH)	4.4	nondimensional	2008-10-21T09:26Z	pH in water	PlotLagoas13_/_Soil acidity (pH)
taxonIdLagoaSeca35	Soil acidity (pH)	4.4	nondimensional	2008-10-21T09:26Z	pH in water	PlotLagoas13_/_Soil acidity (pH)
taxonIdLagoaSeca36	Soil acidity (pH)	4.4	nondimensional	2008-10-21T09:26Z	pH in water	PlotLagoas13_/_Soil acidity (pH)
taxonIdLagoaSeca37	Soil acidity (pH)	4.4	nondimensional	2008-10-21T09:26Z	pH in water	PlotLagoas13_/_Soil acidity (pH)
taxonIdLagoaSeca39	Soil acidity (pH)	4.4	nondimensional	2008-10-21T09:26Z	pH in water	PlotLagoas13_/_Soil acidity (pH)
taxonIdLagoaSeca40	Soil acidity (pH)	4.4	nondimensional	2008-10-21T09:26Z	pH in water	PlotLagoas13_/_Soil acidity (pH)
taxonIdLagoaSeca50	Soil acidity (pH)	4.4	nondimensional	2008-10-21T09:26Z	pH in water	PlotLagoas13_/_Soil acidity (pH)
taxonIdLagoaSeca56	Soil acidity (pH)	4.4	nondimensional	2008-10-21T09:26Z	pH in water	PlotLagoas13_/_Soil acidity (pH)
taxonIdLagoaSeca58	Soil acidity (pH)	4.4	nondimensional	2008-10-21T09:26Z	pH in water	PlotLagoas13_/_Soil acidity (pH)
taxonIdLagoaSeca59	Soil acidity (pH)	4.4	nondimensional	2008-10-21T09:26Z	pH in water	PlotLagoas13_/_Soil acidity (pH)
taxonIdLagoaSeca60	Soil acidity (pH)	4.4	nondimensional	2008-10-21T09:26Z	pH in water	PlotLagoas13_/_Soil acidity (pH)
taxonIdLagoaSeca62	Soil acidity (pH)	4.4	nondimensional	2008-10-21T09:26Z	pH in water	PlotLagoas13_/_Soil acidity (pH)
taxonIdLagoaSeca65	Soil acidity (pH)	4.4	nondimensional	2008-10-21T09:26Z	pH in water	PlotLagoas13_/_Soil acidity (pH)
taxonIdLagoaSeca66	Soil acidity (pH)	4.4	nondimensional	2008-10-21T09:26Z	pH in water	PlotLagoas13_/_Soil acidity (pH)
taxonIdLagoaSeca70	Soil acidity (pH)	4.4	nondimensional	2008-10-21T09:26Z	pH in water	PlotLagoas13_/_Soil acidity (pH)
taxonIdLagoaSeca72	Soil acidity (pH)	4.4	nondimensional	2008-10-21T09:26Z	pH in water	PlotLagoas13_/_Soil acidity (pH)
taxonIdLagoaSeca75	Soil acidity (pH)	4.4	nondimensional	2008-10-21T09:26Z	pH in water	PlotLagoas13_/_Soil acidity (pH)
taxonIdLagoaSeca76	Soil acidity (pH)	4.4	nondimensional	2008-10-21T09:26Z	pH in water	PlotLagoas13_/_Soil acidity (pH)
taxonIdLagoaSeca01	Soil acidity (pH)	4.52	nondimensional	2008-10-21T09:26Z	pH in water	PlotLagoas14_/_Soil acidity (pH)
taxonIdLagoaSeca02	Soil acidity (pH)	4.52	nondimensional	2008-10-21T09:26Z	pH in water	PlotLagoas14_/_Soil acidity (pH)
taxonIdLagoaSeca04	Soil acidity (pH)	4.52	nondimensional	2008-10-21T09:26Z	pH in water	PlotLagoas14_/_Soil acidity (pH)
taxonIdLagoaSeca10	Soil acidity (pH)	4.52	nondimensional	2008-10-21T09:26Z	pH in water	PlotLagoas14_/_Soil acidity (pH)
taxonIdLagoaSeca12	Soil acidity (pH)	4.52	nondimensional	2008-10-21T09:26Z	pH in water	PlotLagoas14_/_Soil acidity (pH)
taxonIdLagoaSeca13	Soil acidity (pH)	4.52	nondimensional	2008-10-21T09:26Z	pH in water	PlotLagoas14_/_Soil acidity (pH)
taxonIdLagoaSeca17	Soil acidity (pH)	4.52	nondimensional	2008-10-21T09:26Z	pH in water	PlotLagoas14_/_Soil acidity (pH)
taxonIdLagoaSeca25	Soil acidity (pH)	4.52	nondimensional	2008-10-21T09:26Z	pH in water	PlotLagoas14_/_Soil acidity (pH)
taxonIdLagoaSeca27	Soil acidity (pH)	4.52	nondimensional	2008-10-21T09:26Z	pH in water	PlotLagoas14_/_Soil acidity (pH)
taxonIdLagoaSeca34	Soil acidity (pH)	4.52	nondimensional	2008-10-21T09:26Z	pH in water	PlotLagoas14_/_Soil acidity (pH)
taxonIdLagoaSeca41	Soil acidity (pH)	4.52	nondimensional	2008-10-21T09:26Z	pH in water	PlotLagoas14_/_Soil acidity (pH)
taxonIdLagoaSeca44	Soil acidity (pH)	4.52	nondimensional	2008-10-21T09:26Z	pH in water	PlotLagoas14_/_Soil acidity (pH)
taxonIdLagoaSeca55	Soil acidity (pH)	4.52	nondimensional	2008-10-21T09:26Z	pH in water	PlotLagoas14_/_Soil acidity (pH)
taxonIdLagoaSeca58	Soil acidity (pH)	4.52	nondimensional	2008-10-21T09:26Z	pH in water	PlotLagoas14_/_Soil acidity (pH)
taxonIdLagoaSeca59	Soil acidity (pH)	4.52	nondimensional	2008-10-21T09:26Z	pH in water	PlotLagoas14_/_Soil acidity (pH)
taxonIdLagoaSeca60	Soil acidity (pH)	4.52	nondimensional	2008-10-21T09:26Z	pH in water	PlotLagoas14_/_Soil acidity (pH)
taxonIdLagoaSeca62	Soil acidity (pH)	4.52	nondimensional	2008-10-21T09:26Z	pH in water	PlotLagoas14_/_Soil acidity (pH)
taxonIdLagoaSeca70	Soil acidity (pH)	4.52	nondimensional	2008-10-21T09:26Z	pH in water	PlotLagoas14_/_Soil acidity (pH)
taxonIdLagoaSeca71	Soil acidity (pH)	4.52	nondimensional	2008-10-21T09:26Z	pH in water	PlotLagoas14_/_Soil acidity (pH)
taxonIdLagoaSeca75	Soil acidity (pH)	4.52	nondimensional	2008-10-21T09:26Z	pH in water	PlotLagoas14_/_Soil acidity (pH)
taxonIdLagoaSeca76	Soil acidity (pH)	4.52	nondimensional	2008-10-21T09:26Z	pH in water	PlotLagoas14_/_Soil acidity (pH)
taxonIdLagoaSeca01	Soil acidity (pH)	4.51	nondimensional	2008-10-21T09:26Z	pH in water	PlotLagoas15_/_Soil acidity (pH)
taxonIdLagoaSeca04	Soil acidity (pH)	4.51	nondimensional	2008-10-21T09:26Z	pH in water	PlotLagoas15_/_Soil acidity (pH)
taxonIdLagoaSeca05	Soil acidity (pH)	4.51	nondimensional	2008-10-21T09:26Z	pH in water	PlotLagoas15_/_Soil acidity (pH)
taxonIdLagoaSeca10	Soil acidity (pH)	4.51	nondimensional	2008-10-21T09:26Z	pH in water	PlotLagoas15_/_Soil acidity (pH)
taxonIdLagoaSeca11	Soil acidity (pH)	4.51	nondimensional	2008-10-21T09:26Z	pH in water	PlotLagoas15_/_Soil acidity (pH)
taxonIdLagoaSeca13	Soil acidity (pH)	4.51	nondimensional	2008-10-21T09:26Z	pH in water	PlotLagoas15_/_Soil acidity (pH)
taxonIdLagoaSeca14	Soil acidity (pH)	4.51	nondimensional	2008-10-21T09:26Z	pH in water	PlotLagoas15_/_Soil acidity (pH)
taxonIdLagoaSeca15	Soil acidity (pH)	4.51	nondimensional	2008-10-21T09:26Z	pH in water	PlotLagoas15_/_Soil acidity (pH)
taxonIdLagoaSeca17	Soil acidity (pH)	4.51	nondimensional	2008-10-21T09:26Z	pH in water	PlotLagoas15_/_Soil acidity (pH)
taxonIdLagoaSeca18	Soil acidity (pH)	4.51	nondimensional	2008-10-21T09:26Z	pH in water	PlotLagoas15_/_Soil acidity (pH)
taxonIdLagoaSeca25	Soil acidity (pH)	4.51	nondimensional	2008-10-21T09:26Z	pH in water	PlotLagoas15_/_Soil acidity (pH)
taxonIdLagoaSeca28	Soil acidity (pH)	4.51	nondimensional	2008-10-21T09:26Z	pH in water	PlotLagoas15_/_Soil acidity (pH)
taxonIdLagoaSeca31	Soil acidity (pH)	4.51	nondimensional	2008-10-21T09:26Z	pH in water	PlotLagoas15_/_Soil acidity (pH)
taxonIdLagoaSeca34	Soil acidity (pH)	4.51	nondimensional	2008-10-21T09:26Z	pH in water	PlotLagoas15_/_Soil acidity (pH)
taxonIdLagoaSeca35	Soil acidity (pH)	4.51	nondimensional	2008-10-21T09:26Z	pH in water	PlotLagoas15_/_Soil acidity (pH)
taxonIdLagoaSeca36	Soil acidity (pH)	4.51	nondimensional	2008-10-21T09:26Z	pH in water	PlotLagoas15_/_Soil acidity (pH)
taxonIdLagoaSeca39	Soil acidity (pH)	4.51	nondimensional	2008-10-21T09:26Z	pH in water	PlotLagoas15_/_Soil acidity (pH)
taxonIdLagoaSeca45	Soil acidity (pH)	4.51	nondimensional	2008-10-21T09:26Z	pH in water	PlotLagoas15_/_Soil acidity (pH)
taxonIdLagoaSeca46	Soil acidity (pH)	4.51	nondimensional	2008-10-21T09:26Z	pH in water	PlotLagoas15_/_Soil acidity (pH)
taxonIdLagoaSeca47	Soil acidity (pH)	4.51	nondimensional	2008-10-21T09:26Z	pH in water	PlotLagoas15_/_Soil acidity (pH)
taxonIdLagoaSeca51	Soil acidity (pH)	4.51	nondimensional	2008-10-21T09:26Z	pH in water	PlotLagoas15_/_Soil acidity (pH)
taxonIdLagoaSeca52	Soil acidity (pH)	4.51	nondimensional	2008-10-21T09:26Z	pH in water	PlotLagoas15_/_Soil acidity (pH)
taxonIdLagoaSeca53	Soil acidity (pH)	4.51	nondimensional	2008-10-21T09:26Z	pH in water	PlotLagoas15_/_Soil acidity (pH)
taxonIdLagoaSeca54	Soil acidity (pH)	4.51	nondimensional	2008-10-21T09:26Z	pH in water	PlotLagoas15_/_Soil acidity (pH)
taxonIdLagoaSeca56	Soil acidity (pH)	4.51	nondimensional	2008-10-21T09:26Z	pH in water	PlotLagoas15_/_Soil acidity (pH)
taxonIdLagoaSeca58	Soil acidity (pH)	4.51	nondimensional	2008-10-21T09:26Z	pH in water	PlotLagoas15_/_Soil acidity (pH)
taxonIdLagoaSeca59	Soil acidity (pH)	4.51	nondimensional	2008-10-21T09:26Z	pH in water	PlotLagoas15_/_Soil acidity (pH)
taxonIdLagoaSeca60	Soil acidity (pH)	4.51	nondimensional	2008-10-21T09:26Z	pH in water	PlotLagoas15_/_Soil acidity (pH)
taxonIdLagoaSeca62	Soil acidity (pH)	4.51	nondimensional	2008-10-21T09:26Z	pH in water	PlotLagoas15_/_Soil acidity (pH)
taxonIdLagoaSeca64	Soil acidity (pH)	4.51	nondimensional	2008-10-21T09:26Z	pH in water	PlotLagoas15_/_Soil acidity (pH)
taxonIdLagoaSeca69	Soil acidity (pH)	4.51	nondimensional	2008-10-21T09:26Z	pH in water	PlotLagoas15_/_Soil acidity (pH)
taxonIdLagoaSeca01	Availability of phosphorus	0.9	mg/dm^3	2008-10-21T09:26Z	Extrator Mehlich 1	PlotLagoas01_/_Availability of phosphorus
taxonIdLagoaSeca03	Availability of phosphorus	0.9	mg/dm^3	2008-10-21T09:26Z	Extrator Mehlich 1	PlotLagoas01_/_Availability of phosphorus
taxonIdLagoaSeca04	Availability of phosphorus	0.9	mg/dm^3	2008-10-21T09:26Z	Extrator Mehlich 1	PlotLagoas01_/_Availability of phosphorus
taxonIdLagoaSeca06	Availability of phosphorus	0.9	mg/dm^3	2008-10-21T09:26Z	Extrator Mehlich 1	PlotLagoas01_/_Availability of phosphorus
taxonIdLagoaSeca08	Availability of phosphorus	0.9	mg/dm^3	2008-10-21T09:26Z	Extrator Mehlich 1	PlotLagoas01_/_Availability of phosphorus
taxonIdLagoaSeca10	Availability of phosphorus	0.9	mg/dm^3	2008-10-21T09:26Z	Extrator Mehlich 1	PlotLagoas01_/_Availability of phosphorus
taxonIdLagoaSeca15	Availability of phosphorus	0.9	mg/dm^3	2008-10-21T09:26Z	Extrator Mehlich 1	PlotLagoas01_/_Availability of phosphorus
taxonIdLagoaSeca17	Availability of phosphorus	0.9	mg/dm^3	2008-10-21T09:26Z	Extrator Mehlich 1	PlotLagoas01_/_Availability of phosphorus
taxonIdLagoaSeca18	Availability of phosphorus	0.9	mg/dm^3	2008-10-21T09:26Z	Extrator Mehlich 1	PlotLagoas01_/_Availability of phosphorus
taxonIdLagoaSeca25	Availability of phosphorus	0.9	mg/dm^3	2008-10-21T09:26Z	Extrator Mehlich 1	PlotLagoas01_/_Availability of phosphorus
taxonIdLagoaSeca32	Availability of phosphorus	0.9	mg/dm^3	2008-10-21T09:26Z	Extrator Mehlich 1	PlotLagoas01_/_Availability of phosphorus
taxonIdLagoaSeca33	Availability of phosphorus	0.9	mg/dm^3	2008-10-21T09:26Z	Extrator Mehlich 1	PlotLagoas01_/_Availability of phosphorus
taxonIdLagoaSeca34	Availability of phosphorus	0.9	mg/dm^3	2008-10-21T09:26Z	Extrator Mehlich 1	PlotLagoas01_/_Availability of phosphorus
taxonIdLagoaSeca35	Availability of phosphorus	0.9	mg/dm^3	2008-10-21T09:26Z	Extrator Mehlich 1	PlotLagoas01_/_Availability of phosphorus
taxonIdLagoaSeca36	Availability of phosphorus	0.9	mg/dm^3	2008-10-21T09:26Z	Extrator Mehlich 1	PlotLagoas01_/_Availability of phosphorus
taxonIdLagoaSeca37	Availability of phosphorus	0.9	mg/dm^3	2008-10-21T09:26Z	Extrator Mehlich 1	PlotLagoas01_/_Availability of phosphorus
taxonIdLagoaSeca39	Availability of phosphorus	0.9	mg/dm^3	2008-10-21T09:26Z	Extrator Mehlich 1	PlotLagoas01_/_Availability of phosphorus
taxonIdLagoaSeca40	Availability of phosphorus	0.9	mg/dm^3	2008-10-21T09:26Z	Extrator Mehlich 1	PlotLagoas01_/_Availability of phosphorus
taxonIdLagoaSeca41	Availability of phosphorus	0.9	mg/dm^3	2008-10-21T09:26Z	Extrator Mehlich 1	PlotLagoas01_/_Availability of phosphorus
taxonIdLagoaSeca48	Availability of phosphorus	0.9	mg/dm^3	2008-10-21T09:26Z	Extrator Mehlich 1	PlotLagoas01_/_Availability of phosphorus
taxonIdLagoaSeca56	Availability of phosphorus	0.9	mg/dm^3	2008-10-21T09:26Z	Extrator Mehlich 1	PlotLagoas01_/_Availability of phosphorus
taxonIdLagoaSeca58	Availability of phosphorus	0.9	mg/dm^3	2008-10-21T09:26Z	Extrator Mehlich 1	PlotLagoas01_/_Availability of phosphorus
taxonIdLagoaSeca59	Availability of phosphorus	0.9	mg/dm^3	2008-10-21T09:26Z	Extrator Mehlich 1	PlotLagoas01_/_Availability of phosphorus
taxonIdLagoaSeca60	Availability of phosphorus	0.9	mg/dm^3	2008-10-21T09:26Z	Extrator Mehlich 1	PlotLagoas01_/_Availability of phosphorus
taxonIdLagoaSeca62	Availability of phosphorus	0.9	mg/dm^3	2008-10-21T09:26Z	Extrator Mehlich 1	PlotLagoas01_/_Availability of phosphorus
taxonIdLagoaSeca66	Availability of phosphorus	0.9	mg/dm^3	2008-10-21T09:26Z	Extrator Mehlich 1	PlotLagoas01_/_Availability of phosphorus
taxonIdLagoaSeca72	Availability of phosphorus	0.9	mg/dm^3	2008-10-21T09:26Z	Extrator Mehlich 1	PlotLagoas01_/_Availability of phosphorus
taxonIdLagoaSeca73	Availability of phosphorus	0.9	mg/dm^3	2008-10-21T09:26Z	Extrator Mehlich 1	PlotLagoas01_/_Availability of phosphorus
taxonIdLagoaSeca74	Availability of phosphorus	0.9	mg/dm^3	2008-10-21T09:26Z	Extrator Mehlich 1	PlotLagoas01_/_Availability of phosphorus
taxonIdLagoaSeca75	Availability of phosphorus	0.9	mg/dm^3	2008-10-21T09:26Z	Extrator Mehlich 1	PlotLagoas01_/_Availability of phosphorus
taxonIdLagoaSeca04	Availability of phosphorus	2.3	mg/dm^3	2008-10-21T09:26Z	Extrator Mehlich 1	PlotLagoas02_/_Availability of phosphorus
taxonIdLagoaSeca13	Availability of phosphorus	2.3	mg/dm^3	2008-10-21T09:26Z	Extrator Mehlich 1	PlotLagoas02_/_Availability of phosphorus
taxonIdLagoaSeca15	Availability of phosphorus	2.3	mg/dm^3	2008-10-21T09:26Z	Extrator Mehlich 1	PlotLagoas02_/_Availability of phosphorus
taxonIdLagoaSeca16	Availability of phosphorus	2.3	mg/dm^3	2008-10-21T09:26Z	Extrator Mehlich 1	PlotLagoas02_/_Availability of phosphorus
taxonIdLagoaSeca20	Availability of phosphorus	2.3	mg/dm^3	2008-10-21T09:26Z	Extrator Mehlich 1	PlotLagoas02_/_Availability of phosphorus
taxonIdLagoaSeca25	Availability of phosphorus	2.3	mg/dm^3	2008-10-21T09:26Z	Extrator Mehlich 1	PlotLagoas02_/_Availability of phosphorus
taxonIdLagoaSeca29	Availability of phosphorus	2.3	mg/dm^3	2008-10-21T09:26Z	Extrator Mehlich 1	PlotLagoas02_/_Availability of phosphorus
taxonIdLagoaSeca32	Availability of phosphorus	2.3	mg/dm^3	2008-10-21T09:26Z	Extrator Mehlich 1	PlotLagoas02_/_Availability of phosphorus
taxonIdLagoaSeca33	Availability of phosphorus	2.3	mg/dm^3	2008-10-21T09:26Z	Extrator Mehlich 1	PlotLagoas02_/_Availability of phosphorus
taxonIdLagoaSeca35	Availability of phosphorus	2.3	mg/dm^3	2008-10-21T09:26Z	Extrator Mehlich 1	PlotLagoas02_/_Availability of phosphorus
taxonIdLagoaSeca36	Availability of phosphorus	2.3	mg/dm^3	2008-10-21T09:26Z	Extrator Mehlich 1	PlotLagoas02_/_Availability of phosphorus
taxonIdLagoaSeca37	Availability of phosphorus	2.3	mg/dm^3	2008-10-21T09:26Z	Extrator Mehlich 1	PlotLagoas02_/_Availability of phosphorus
taxonIdLagoaSeca40	Availability of phosphorus	2.3	mg/dm^3	2008-10-21T09:26Z	Extrator Mehlich 1	PlotLagoas02_/_Availability of phosphorus
taxonIdLagoaSeca41	Availability of phosphorus	2.3	mg/dm^3	2008-10-21T09:26Z	Extrator Mehlich 1	PlotLagoas02_/_Availability of phosphorus
taxonIdLagoaSeca50	Availability of phosphorus	2.3	mg/dm^3	2008-10-21T09:26Z	Extrator Mehlich 1	PlotLagoas02_/_Availability of phosphorus
taxonIdLagoaSeca55	Availability of phosphorus	2.3	mg/dm^3	2008-10-21T09:26Z	Extrator Mehlich 1	PlotLagoas02_/_Availability of phosphorus
taxonIdLagoaSeca57	Availability of phosphorus	2.3	mg/dm^3	2008-10-21T09:26Z	Extrator Mehlich 1	PlotLagoas02_/_Availability of phosphorus
taxonIdLagoaSeca58	Availability of phosphorus	2.3	mg/dm^3	2008-10-21T09:26Z	Extrator Mehlich 1	PlotLagoas02_/_Availability of phosphorus
taxonIdLagoaSeca59	Availability of phosphorus	2.3	mg/dm^3	2008-10-21T09:26Z	Extrator Mehlich 1	PlotLagoas02_/_Availability of phosphorus
taxonIdLagoaSeca60	Availability of phosphorus	2.3	mg/dm^3	2008-10-21T09:26Z	Extrator Mehlich 1	PlotLagoas02_/_Availability of phosphorus
taxonIdLagoaSeca62	Availability of phosphorus	2.3	mg/dm^3	2008-10-21T09:26Z	Extrator Mehlich 1	PlotLagoas02_/_Availability of phosphorus
taxonIdLagoaSeca63	Availability of phosphorus	2.3	mg/dm^3	2008-10-21T09:26Z	Extrator Mehlich 1	PlotLagoas02_/_Availability of phosphorus
taxonIdLagoaSeca66	Availability of phosphorus	2.3	mg/dm^3	2008-10-21T09:26Z	Extrator Mehlich 1	PlotLagoas02_/_Availability of phosphorus
taxonIdLagoaSeca74	Availability of phosphorus	2.3	mg/dm^3	2008-10-21T09:26Z	Extrator Mehlich 1	PlotLagoas02_/_Availability of phosphorus
taxonIdLagoaSeca75	Availability of phosphorus	2.3	mg/dm^3	2008-10-21T09:26Z	Extrator Mehlich 1	PlotLagoas02_/_Availability of phosphorus
taxonIdLagoaSeca04	Availability of phosphorus	2	mg/dm^3	2008-10-21T09:26Z	Extrator Mehlich 1	PlotLagoas03_/_Availability of phosphorus
taxonIdLagoaSeca13	Availability of phosphorus	2	mg/dm^3	2008-10-21T09:26Z	Extrator Mehlich 1	PlotLagoas03_/_Availability of phosphorus
taxonIdLagoaSeca15	Availability of phosphorus	2	mg/dm^3	2008-10-21T09:26Z	Extrator Mehlich 1	PlotLagoas03_/_Availability of phosphorus
taxonIdLagoaSeca16	Availability of phosphorus	2	mg/dm^3	2008-10-21T09:26Z	Extrator Mehlich 1	PlotLagoas03_/_Availability of phosphorus
taxonIdLagoaSeca20	Availability of phosphorus	2	mg/dm^3	2008-10-21T09:26Z	Extrator Mehlich 1	PlotLagoas03_/_Availability of phosphorus
taxonIdLagoaSeca25	Availability of phosphorus	2	mg/dm^3	2008-10-21T09:26Z	Extrator Mehlich 1	PlotLagoas03_/_Availability of phosphorus
taxonIdLagoaSeca26	Availability of phosphorus	2	mg/dm^3	2008-10-21T09:26Z	Extrator Mehlich 1	PlotLagoas03_/_Availability of phosphorus
taxonIdLagoaSeca29	Availability of phosphorus	2	mg/dm^3	2008-10-21T09:26Z	Extrator Mehlich 1	PlotLagoas03_/_Availability of phosphorus
taxonIdLagoaSeca32	Availability of phosphorus	2	mg/dm^3	2008-10-21T09:26Z	Extrator Mehlich 1	PlotLagoas03_/_Availability of phosphorus
taxonIdLagoaSeca33	Availability of phosphorus	2	mg/dm^3	2008-10-21T09:26Z	Extrator Mehlich 1	PlotLagoas03_/_Availability of phosphorus
taxonIdLagoaSeca35	Availability of phosphorus	2	mg/dm^3	2008-10-21T09:26Z	Extrator Mehlich 1	PlotLagoas03_/_Availability of phosphorus
taxonIdLagoaSeca37	Availability of phosphorus	2	mg/dm^3	2008-10-21T09:26Z	Extrator Mehlich 1	PlotLagoas03_/_Availability of phosphorus
taxonIdLagoaSeca38	Availability of phosphorus	2	mg/dm^3	2008-10-21T09:26Z	Extrator Mehlich 1	PlotLagoas03_/_Availability of phosphorus
taxonIdLagoaSeca50	Availability of phosphorus	2	mg/dm^3	2008-10-21T09:26Z	Extrator Mehlich 1	PlotLagoas03_/_Availability of phosphorus
taxonIdLagoaSeca55	Availability of phosphorus	2	mg/dm^3	2008-10-21T09:26Z	Extrator Mehlich 1	PlotLagoas03_/_Availability of phosphorus
taxonIdLagoaSeca57	Availability of phosphorus	2	mg/dm^3	2008-10-21T09:26Z	Extrator Mehlich 1	PlotLagoas03_/_Availability of phosphorus
taxonIdLagoaSeca58	Availability of phosphorus	2	mg/dm^3	2008-10-21T09:26Z	Extrator Mehlich 1	PlotLagoas03_/_Availability of phosphorus
taxonIdLagoaSeca59	Availability of phosphorus	2	mg/dm^3	2008-10-21T09:26Z	Extrator Mehlich 1	PlotLagoas03_/_Availability of phosphorus
taxonIdLagoaSeca60	Availability of phosphorus	2	mg/dm^3	2008-10-21T09:26Z	Extrator Mehlich 1	PlotLagoas03_/_Availability of phosphorus
taxonIdLagoaSeca62	Availability of phosphorus	2	mg/dm^3	2008-10-21T09:26Z	Extrator Mehlich 1	PlotLagoas03_/_Availability of phosphorus
taxonIdLagoaSeca63	Availability of phosphorus	2	mg/dm^3	2008-10-21T09:26Z	Extrator Mehlich 1	PlotLagoas03_/_Availability of phosphorus
taxonIdLagoaSeca66	Availability of phosphorus	2	mg/dm^3	2008-10-21T09:26Z	Extrator Mehlich 1	PlotLagoas03_/_Availability of phosphorus
taxonIdLagoaSeca74	Availability of phosphorus	2	mg/dm^3	2008-10-21T09:26Z	Extrator Mehlich 1	PlotLagoas03_/_Availability of phosphorus
taxonIdLagoaSeca75	Availability of phosphorus	2	mg/dm^3	2008-10-21T09:26Z	Extrator Mehlich 1	PlotLagoas03_/_Availability of phosphorus
taxonIdLagoaSeca19	Availability of phosphorus	2.2	mg/dm^3	2008-10-21T09:26Z	Extrator Mehlich 1	PlotLagoas04_/_Availability of phosphorus
taxonIdLagoaSeca20	Availability of phosphorus	2.2	mg/dm^3	2008-10-21T09:26Z	Extrator Mehlich 1	PlotLagoas04_/_Availability of phosphorus
taxonIdLagoaSeca24	Availability of phosphorus	2.2	mg/dm^3	2008-10-21T09:26Z	Extrator Mehlich 1	PlotLagoas04_/_Availability of phosphorus
taxonIdLagoaSeca25	Availability of phosphorus	2.2	mg/dm^3	2008-10-21T09:26Z	Extrator Mehlich 1	PlotLagoas04_/_Availability of phosphorus
taxonIdLagoaSeca29	Availability of phosphorus	2.2	mg/dm^3	2008-10-21T09:26Z	Extrator Mehlich 1	PlotLagoas04_/_Availability of phosphorus
taxonIdLagoaSeca32	Availability of phosphorus	2.2	mg/dm^3	2008-10-21T09:26Z	Extrator Mehlich 1	PlotLagoas04_/_Availability of phosphorus
taxonIdLagoaSeca55	Availability of phosphorus	2.2	mg/dm^3	2008-10-21T09:26Z	Extrator Mehlich 1	PlotLagoas04_/_Availability of phosphorus
taxonIdLagoaSeca57	Availability of phosphorus	2.2	mg/dm^3	2008-10-21T09:26Z	Extrator Mehlich 1	PlotLagoas04_/_Availability of phosphorus
taxonIdLagoaSeca58	Availability of phosphorus	2.2	mg/dm^3	2008-10-21T09:26Z	Extrator Mehlich 1	PlotLagoas04_/_Availability of phosphorus
taxonIdLagoaSeca60	Availability of phosphorus	2.2	mg/dm^3	2008-10-21T09:26Z	Extrator Mehlich 1	PlotLagoas04_/_Availability of phosphorus
taxonIdLagoaSeca61	Availability of phosphorus	2.2	mg/dm^3	2008-10-21T09:26Z	Extrator Mehlich 1	PlotLagoas04_/_Availability of phosphorus
taxonIdLagoaSeca62	Availability of phosphorus	2.2	mg/dm^3	2008-10-21T09:26Z	Extrator Mehlich 1	PlotLagoas04_/_Availability of phosphorus
taxonIdLagoaSeca63	Availability of phosphorus	2.2	mg/dm^3	2008-10-21T09:26Z	Extrator Mehlich 1	PlotLagoas04_/_Availability of phosphorus
taxonIdLagoaSeca68	Availability of phosphorus	2.2	mg/dm^3	2008-10-21T09:26Z	Extrator Mehlich 1	PlotLagoas04_/_Availability of phosphorus
taxonIdLagoaSeca74	Availability of phosphorus	2.2	mg/dm^3	2008-10-21T09:26Z	Extrator Mehlich 1	PlotLagoas04_/_Availability of phosphorus
taxonIdLagoaSeca75	Availability of phosphorus	2.2	mg/dm^3	2008-10-21T09:26Z	Extrator Mehlich 1	PlotLagoas04_/_Availability of phosphorus
taxonIdLagoaSeca16	Availability of phosphorus	1.6	mg/dm^3	2008-10-21T09:26Z	Extrator Mehlich 1	PlotLagoas05_/_Availability of phosphorus
taxonIdLagoaSeca20	Availability of phosphorus	1.6	mg/dm^3	2008-10-21T09:26Z	Extrator Mehlich 1	PlotLagoas05_/_Availability of phosphorus
taxonIdLagoaSeca24	Availability of phosphorus	1.6	mg/dm^3	2008-10-21T09:26Z	Extrator Mehlich 1	PlotLagoas05_/_Availability of phosphorus
taxonIdLagoaSeca25	Availability of phosphorus	1.6	mg/dm^3	2008-10-21T09:26Z	Extrator Mehlich 1	PlotLagoas05_/_Availability of phosphorus
taxonIdLagoaSeca29	Availability of phosphorus	1.6	mg/dm^3	2008-10-21T09:26Z	Extrator Mehlich 1	PlotLagoas05_/_Availability of phosphorus
taxonIdLagoaSeca30	Availability of phosphorus	1.6	mg/dm^3	2008-10-21T09:26Z	Extrator Mehlich 1	PlotLagoas05_/_Availability of phosphorus
taxonIdLagoaSeca32	Availability of phosphorus	1.6	mg/dm^3	2008-10-21T09:26Z	Extrator Mehlich 1	PlotLagoas05_/_Availability of phosphorus
taxonIdLagoaSeca35	Availability of phosphorus	1.6	mg/dm^3	2008-10-21T09:26Z	Extrator Mehlich 1	PlotLagoas05_/_Availability of phosphorus
taxonIdLagoaSeca55	Availability of phosphorus	1.6	mg/dm^3	2008-10-21T09:26Z	Extrator Mehlich 1	PlotLagoas05_/_Availability of phosphorus
taxonIdLagoaSeca57	Availability of phosphorus	1.6	mg/dm^3	2008-10-21T09:26Z	Extrator Mehlich 1	PlotLagoas05_/_Availability of phosphorus
taxonIdLagoaSeca59	Availability of phosphorus	1.6	mg/dm^3	2008-10-21T09:26Z	Extrator Mehlich 1	PlotLagoas05_/_Availability of phosphorus
taxonIdLagoaSeca60	Availability of phosphorus	1.6	mg/dm^3	2008-10-21T09:26Z	Extrator Mehlich 1	PlotLagoas05_/_Availability of phosphorus
taxonIdLagoaSeca61	Availability of phosphorus	1.6	mg/dm^3	2008-10-21T09:26Z	Extrator Mehlich 1	PlotLagoas05_/_Availability of phosphorus
taxonIdLagoaSeca62	Availability of phosphorus	1.6	mg/dm^3	2008-10-21T09:26Z	Extrator Mehlich 1	PlotLagoas05_/_Availability of phosphorus
taxonIdLagoaSeca75	Availability of phosphorus	1.6	mg/dm^3	2008-10-21T09:26Z	Extrator Mehlich 1	PlotLagoas05_/_Availability of phosphorus
taxonIdLagoaSeca04	Availability of phosphorus	1.2	mg/dm^3	2008-10-21T09:26Z	Extrator Mehlich 1	PlotLagoas06_/_Availability of phosphorus
taxonIdLagoaSeca06	Availability of phosphorus	1.2	mg/dm^3	2008-10-21T09:26Z	Extrator Mehlich 1	PlotLagoas06_/_Availability of phosphorus
taxonIdLagoaSeca07	Availability of phosphorus	1.2	mg/dm^3	2008-10-21T09:26Z	Extrator Mehlich 1	PlotLagoas06_/_Availability of phosphorus
taxonIdLagoaSeca15	Availability of phosphorus	1.2	mg/dm^3	2008-10-21T09:26Z	Extrator Mehlich 1	PlotLagoas06_/_Availability of phosphorus
taxonIdLagoaSeca18	Availability of phosphorus	1.2	mg/dm^3	2008-10-21T09:26Z	Extrator Mehlich 1	PlotLagoas06_/_Availability of phosphorus
taxonIdLagoaSeca20	Availability of phosphorus	1.2	mg/dm^3	2008-10-21T09:26Z	Extrator Mehlich 1	PlotLagoas06_/_Availability of phosphorus
taxonIdLagoaSeca24	Availability of phosphorus	1.2	mg/dm^3	2008-10-21T09:26Z	Extrator Mehlich 1	PlotLagoas06_/_Availability of phosphorus
taxonIdLagoaSeca25	Availability of phosphorus	1.2	mg/dm^3	2008-10-21T09:26Z	Extrator Mehlich 1	PlotLagoas06_/_Availability of phosphorus
taxonIdLagoaSeca28	Availability of phosphorus	1.2	mg/dm^3	2008-10-21T09:26Z	Extrator Mehlich 1	PlotLagoas06_/_Availability of phosphorus
taxonIdLagoaSeca29	Availability of phosphorus	1.2	mg/dm^3	2008-10-21T09:26Z	Extrator Mehlich 1	PlotLagoas06_/_Availability of phosphorus
taxonIdLagoaSeca30	Availability of phosphorus	1.2	mg/dm^3	2008-10-21T09:26Z	Extrator Mehlich 1	PlotLagoas06_/_Availability of phosphorus
taxonIdLagoaSeca32	Availability of phosphorus	1.2	mg/dm^3	2008-10-21T09:26Z	Extrator Mehlich 1	PlotLagoas06_/_Availability of phosphorus
taxonIdLagoaSeca34	Availability of phosphorus	1.2	mg/dm^3	2008-10-21T09:26Z	Extrator Mehlich 1	PlotLagoas06_/_Availability of phosphorus
taxonIdLagoaSeca35	Availability of phosphorus	1.2	mg/dm^3	2008-10-21T09:26Z	Extrator Mehlich 1	PlotLagoas06_/_Availability of phosphorus
taxonIdLagoaSeca36	Availability of phosphorus	1.2	mg/dm^3	2008-10-21T09:26Z	Extrator Mehlich 1	PlotLagoas06_/_Availability of phosphorus
taxonIdLagoaSeca37	Availability of phosphorus	1.2	mg/dm^3	2008-10-21T09:26Z	Extrator Mehlich 1	PlotLagoas06_/_Availability of phosphorus
taxonIdLagoaSeca43	Availability of phosphorus	1.2	mg/dm^3	2008-10-21T09:26Z	Extrator Mehlich 1	PlotLagoas06_/_Availability of phosphorus
taxonIdLagoaSeca50	Availability of phosphorus	1.2	mg/dm^3	2008-10-21T09:26Z	Extrator Mehlich 1	PlotLagoas06_/_Availability of phosphorus
taxonIdLagoaSeca58	Availability of phosphorus	1.2	mg/dm^3	2008-10-21T09:26Z	Extrator Mehlich 1	PlotLagoas06_/_Availability of phosphorus
taxonIdLagoaSeca60	Availability of phosphorus	1.2	mg/dm^3	2008-10-21T09:26Z	Extrator Mehlich 1	PlotLagoas06_/_Availability of phosphorus
taxonIdLagoaSeca61	Availability of phosphorus	1.2	mg/dm^3	2008-10-21T09:26Z	Extrator Mehlich 1	PlotLagoas06_/_Availability of phosphorus
taxonIdLagoaSeca62	Availability of phosphorus	1.2	mg/dm^3	2008-10-21T09:26Z	Extrator Mehlich 1	PlotLagoas06_/_Availability of phosphorus
taxonIdLagoaSeca66	Availability of phosphorus	1.2	mg/dm^3	2008-10-21T09:26Z	Extrator Mehlich 1	PlotLagoas06_/_Availability of phosphorus
taxonIdLagoaSeca72	Availability of phosphorus	1.2	mg/dm^3	2008-10-21T09:26Z	Extrator Mehlich 1	PlotLagoas06_/_Availability of phosphorus
taxonIdLagoaSeca75	Availability of phosphorus	1.2	mg/dm^3	2008-10-21T09:26Z	Extrator Mehlich 1	PlotLagoas06_/_Availability of phosphorus
taxonIdLagoaSeca04	Availability of phosphorus	1	mg/dm^3	2008-10-21T09:26Z	Extrator Mehlich 1	PlotLagoas07_/_Availability of phosphorus
taxonIdLagoaSeca08	Availability of phosphorus	1	mg/dm^3	2008-10-21T09:26Z	Extrator Mehlich 1	PlotLagoas07_/_Availability of phosphorus
taxonIdLagoaSeca10	Availability of phosphorus	1	mg/dm^3	2008-10-21T09:26Z	Extrator Mehlich 1	PlotLagoas07_/_Availability of phosphorus
taxonIdLagoaSeca20	Availability of phosphorus	1	mg/dm^3	2008-10-21T09:26Z	Extrator Mehlich 1	PlotLagoas07_/_Availability of phosphorus
taxonIdLagoaSeca25	Availability of phosphorus	1	mg/dm^3	2008-10-21T09:26Z	Extrator Mehlich 1	PlotLagoas07_/_Availability of phosphorus
taxonIdLagoaSeca29	Availability of phosphorus	1	mg/dm^3	2008-10-21T09:26Z	Extrator Mehlich 1	PlotLagoas07_/_Availability of phosphorus
taxonIdLagoaSeca30	Availability of phosphorus	1	mg/dm^3	2008-10-21T09:26Z	Extrator Mehlich 1	PlotLagoas07_/_Availability of phosphorus
taxonIdLagoaSeca32	Availability of phosphorus	1	mg/dm^3	2008-10-21T09:26Z	Extrator Mehlich 1	PlotLagoas07_/_Availability of phosphorus
taxonIdLagoaSeca35	Availability of phosphorus	1	mg/dm^3	2008-10-21T09:26Z	Extrator Mehlich 1	PlotLagoas07_/_Availability of phosphorus
taxonIdLagoaSeca37	Availability of phosphorus	1	mg/dm^3	2008-10-21T09:26Z	Extrator Mehlich 1	PlotLagoas07_/_Availability of phosphorus
taxonIdLagoaSeca40	Availability of phosphorus	1	mg/dm^3	2008-10-21T09:26Z	Extrator Mehlich 1	PlotLagoas07_/_Availability of phosphorus
taxonIdLagoaSeca41	Availability of phosphorus	1	mg/dm^3	2008-10-21T09:26Z	Extrator Mehlich 1	PlotLagoas07_/_Availability of phosphorus
taxonIdLagoaSeca52	Availability of phosphorus	1	mg/dm^3	2008-10-21T09:26Z	Extrator Mehlich 1	PlotLagoas07_/_Availability of phosphorus
taxonIdLagoaSeca58	Availability of phosphorus	1	mg/dm^3	2008-10-21T09:26Z	Extrator Mehlich 1	PlotLagoas07_/_Availability of phosphorus
taxonIdLagoaSeca59	Availability of phosphorus	1	mg/dm^3	2008-10-21T09:26Z	Extrator Mehlich 1	PlotLagoas07_/_Availability of phosphorus
taxonIdLagoaSeca60	Availability of phosphorus	1	mg/dm^3	2008-10-21T09:26Z	Extrator Mehlich 1	PlotLagoas07_/_Availability of phosphorus
taxonIdLagoaSeca62	Availability of phosphorus	1	mg/dm^3	2008-10-21T09:26Z	Extrator Mehlich 1	PlotLagoas07_/_Availability of phosphorus
taxonIdLagoaSeca66	Availability of phosphorus	1	mg/dm^3	2008-10-21T09:26Z	Extrator Mehlich 1	PlotLagoas07_/_Availability of phosphorus
taxonIdLagoaSeca74	Availability of phosphorus	1	mg/dm^3	2008-10-21T09:26Z	Extrator Mehlich 1	PlotLagoas07_/_Availability of phosphorus
taxonIdLagoaSeca75	Availability of phosphorus	1	mg/dm^3	2008-10-21T09:26Z	Extrator Mehlich 1	PlotLagoas07_/_Availability of phosphorus
taxonIdLagoaSeca04	Availability of phosphorus	1.1	mg/dm^3	2008-10-21T09:26Z	Extrator Mehlich 1	PlotLagoas08_/_Availability of phosphorus
taxonIdLagoaSeca20	Availability of phosphorus	1.1	mg/dm^3	2008-10-21T09:26Z	Extrator Mehlich 1	PlotLagoas08_/_Availability of phosphorus
taxonIdLagoaSeca25	Availability of phosphorus	1.1	mg/dm^3	2008-10-21T09:26Z	Extrator Mehlich 1	PlotLagoas08_/_Availability of phosphorus
taxonIdLagoaSeca29	Availability of phosphorus	1.1	mg/dm^3	2008-10-21T09:26Z	Extrator Mehlich 1	PlotLagoas08_/_Availability of phosphorus
taxonIdLagoaSeca32	Availability of phosphorus	1.1	mg/dm^3	2008-10-21T09:26Z	Extrator Mehlich 1	PlotLagoas08_/_Availability of phosphorus
taxonIdLagoaSeca34	Availability of phosphorus	1.1	mg/dm^3	2008-10-21T09:26Z	Extrator Mehlich 1	PlotLagoas08_/_Availability of phosphorus
taxonIdLagoaSeca35	Availability of phosphorus	1.1	mg/dm^3	2008-10-21T09:26Z	Extrator Mehlich 1	PlotLagoas08_/_Availability of phosphorus
taxonIdLagoaSeca36	Availability of phosphorus	1.1	mg/dm^3	2008-10-21T09:26Z	Extrator Mehlich 1	PlotLagoas08_/_Availability of phosphorus
taxonIdLagoaSeca37	Availability of phosphorus	1.1	mg/dm^3	2008-10-21T09:26Z	Extrator Mehlich 1	PlotLagoas08_/_Availability of phosphorus
taxonIdLagoaSeca40	Availability of phosphorus	1.1	mg/dm^3	2008-10-21T09:26Z	Extrator Mehlich 1	PlotLagoas08_/_Availability of phosphorus
taxonIdLagoaSeca55	Availability of phosphorus	1.1	mg/dm^3	2008-10-21T09:26Z	Extrator Mehlich 1	PlotLagoas08_/_Availability of phosphorus
taxonIdLagoaSeca57	Availability of phosphorus	1.1	mg/dm^3	2008-10-21T09:26Z	Extrator Mehlich 1	PlotLagoas08_/_Availability of phosphorus
taxonIdLagoaSeca58	Availability of phosphorus	1.1	mg/dm^3	2008-10-21T09:26Z	Extrator Mehlich 1	PlotLagoas08_/_Availability of phosphorus
taxonIdLagoaSeca59	Availability of phosphorus	1.1	mg/dm^3	2008-10-21T09:26Z	Extrator Mehlich 1	PlotLagoas08_/_Availability of phosphorus
taxonIdLagoaSeca60	Availability of phosphorus	1.1	mg/dm^3	2008-10-21T09:26Z	Extrator Mehlich 1	PlotLagoas08_/_Availability of phosphorus
taxonIdLagoaSeca62	Availability of phosphorus	1.1	mg/dm^3	2008-10-21T09:26Z	Extrator Mehlich 1	PlotLagoas08_/_Availability of phosphorus
taxonIdLagoaSeca66	Availability of phosphorus	1.1	mg/dm^3	2008-10-21T09:26Z	Extrator Mehlich 1	PlotLagoas08_/_Availability of phosphorus
taxonIdLagoaSeca71	Availability of phosphorus	1.1	mg/dm^3	2008-10-21T09:26Z	Extrator Mehlich 1	PlotLagoas08_/_Availability of phosphorus
taxonIdLagoaSeca75	Availability of phosphorus	1.1	mg/dm^3	2008-10-21T09:26Z	Extrator Mehlich 1	PlotLagoas08_/_Availability of phosphorus
taxonIdLagoaSeca01	Availability of phosphorus	2.2	mg/dm^3	2008-10-21T09:26Z	Extrator Mehlich 1	PlotLagoas09_/_Availability of phosphorus
taxonIdLagoaSeca04	Availability of phosphorus	2.2	mg/dm^3	2008-10-21T09:26Z	Extrator Mehlich 1	PlotLagoas09_/_Availability of phosphorus
taxonIdLagoaSeca13	Availability of phosphorus	2.2	mg/dm^3	2008-10-21T09:26Z	Extrator Mehlich 1	PlotLagoas09_/_Availability of phosphorus
taxonIdLagoaSeca14	Availability of phosphorus	2.2	mg/dm^3	2008-10-21T09:26Z	Extrator Mehlich 1	PlotLagoas09_/_Availability of phosphorus
taxonIdLagoaSeca16	Availability of phosphorus	2.2	mg/dm^3	2008-10-21T09:26Z	Extrator Mehlich 1	PlotLagoas09_/_Availability of phosphorus
taxonIdLagoaSeca20	Availability of phosphorus	2.2	mg/dm^3	2008-10-21T09:26Z	Extrator Mehlich 1	PlotLagoas09_/_Availability of phosphorus
taxonIdLagoaSeca25	Availability of phosphorus	2.2	mg/dm^3	2008-10-21T09:26Z	Extrator Mehlich 1	PlotLagoas09_/_Availability of phosphorus
taxonIdLagoaSeca26	Availability of phosphorus	2.2	mg/dm^3	2008-10-21T09:26Z	Extrator Mehlich 1	PlotLagoas09_/_Availability of phosphorus
taxonIdLagoaSeca29	Availability of phosphorus	2.2	mg/dm^3	2008-10-21T09:26Z	Extrator Mehlich 1	PlotLagoas09_/_Availability of phosphorus
taxonIdLagoaSeca34	Availability of phosphorus	2.2	mg/dm^3	2008-10-21T09:26Z	Extrator Mehlich 1	PlotLagoas09_/_Availability of phosphorus
taxonIdLagoaSeca40	Availability of phosphorus	2.2	mg/dm^3	2008-10-21T09:26Z	Extrator Mehlich 1	PlotLagoas09_/_Availability of phosphorus
taxonIdLagoaSeca42	Availability of phosphorus	2.2	mg/dm^3	2008-10-21T09:26Z	Extrator Mehlich 1	PlotLagoas09_/_Availability of phosphorus
taxonIdLagoaSeca45	Availability of phosphorus	2.2	mg/dm^3	2008-10-21T09:26Z	Extrator Mehlich 1	PlotLagoas09_/_Availability of phosphorus
taxonIdLagoaSeca49	Availability of phosphorus	2.2	mg/dm^3	2008-10-21T09:26Z	Extrator Mehlich 1	PlotLagoas09_/_Availability of phosphorus
taxonIdLagoaSeca55	Availability of phosphorus	2.2	mg/dm^3	2008-10-21T09:26Z	Extrator Mehlich 1	PlotLagoas09_/_Availability of phosphorus
taxonIdLagoaSeca57	Availability of phosphorus	2.2	mg/dm^3	2008-10-21T09:26Z	Extrator Mehlich 1	PlotLagoas09_/_Availability of phosphorus
taxonIdLagoaSeca58	Availability of phosphorus	2.2	mg/dm^3	2008-10-21T09:26Z	Extrator Mehlich 1	PlotLagoas09_/_Availability of phosphorus
taxonIdLagoaSeca59	Availability of phosphorus	2.2	mg/dm^3	2008-10-21T09:26Z	Extrator Mehlich 1	PlotLagoas09_/_Availability of phosphorus
taxonIdLagoaSeca60	Availability of phosphorus	2.2	mg/dm^3	2008-10-21T09:26Z	Extrator Mehlich 1	PlotLagoas09_/_Availability of phosphorus
taxonIdLagoaSeca61	Availability of phosphorus	2.2	mg/dm^3	2008-10-21T09:26Z	Extrator Mehlich 1	PlotLagoas09_/_Availability of phosphorus
taxonIdLagoaSeca62	Availability of phosphorus	2.2	mg/dm^3	2008-10-21T09:26Z	Extrator Mehlich 1	PlotLagoas09_/_Availability of phosphorus
taxonIdLagoaSeca67	Availability of phosphorus	2.2	mg/dm^3	2008-10-21T09:26Z	Extrator Mehlich 1	PlotLagoas09_/_Availability of phosphorus
taxonIdLagoaSeca70	Availability of phosphorus	2.2	mg/dm^3	2008-10-21T09:26Z	Extrator Mehlich 1	PlotLagoas09_/_Availability of phosphorus
taxonIdLagoaSeca71	Availability of phosphorus	2.2	mg/dm^3	2008-10-21T09:26Z	Extrator Mehlich 1	PlotLagoas09_/_Availability of phosphorus
taxonIdLagoaSeca75	Availability of phosphorus	2.2	mg/dm^3	2008-10-21T09:26Z	Extrator Mehlich 1	PlotLagoas09_/_Availability of phosphorus
[truncated: 4,481 more rows]
