# Supplementary material for: Vascular plant community composition from the campos rupestres of the Itacolomi State Park, Brazil
Source: Biodivers Data J. 2015 Feb 27;(3):e4507. doi: 10.3897/BDJ.3.e4507 (PMC4355493; doi:10.3897/BDJ.3.e4507)
Supplement: Supplementary material 1 — Lagoa Seca [file biodiversity_data_journal-3-e4507-s001.zip › camporupestre-15plot-survey-sampling-itacolomi-Lagoa076-checklist/measurementorfactspeciescardinality.txt]

id	measurementType	measurementValue	measurementUnit	measurementDeterminedDate	measurementMethod	measurementRemarks
taxonIdLagoaSeca01	phytosociological survey estimating species cardinality (a combiantion of species cover and abundance) in a 10x10m plot	+	Category Species cardinality	2008-10-21T09:26Z	Estimating species cardinality using Wilmanns cover-abundance scale (Wilmanns 1973)	PlotLagoas01
taxonIdLagoaSeca03	phytosociological survey estimating species cardinality (a combiantion of species cover and abundance) in a 10x10m plot	2m	Category Species cardinality	2008-10-21T09:26Z	Estimating species cardinality using Wilmanns cover-abundance scale (Wilmanns 1973)	PlotLagoas01
taxonIdLagoaSeca04	phytosociological survey estimating species cardinality (a combiantion of species cover and abundance) in a 10x10m plot	r	Category Species cardinality	2008-10-21T09:26Z	Estimating species cardinality using Wilmanns cover-abundance scale (Wilmanns 1973)	PlotLagoas01
taxonIdLagoaSeca06	phytosociological survey estimating species cardinality (a combiantion of species cover and abundance) in a 10x10m plot	1	Category Species cardinality	2008-10-21T09:26Z	Estimating species cardinality using Wilmanns cover-abundance scale (Wilmanns 1973)	PlotLagoas01
taxonIdLagoaSeca08	phytosociological survey estimating species cardinality (a combiantion of species cover and abundance) in a 10x10m plot	+	Category Species cardinality	2008-10-21T09:26Z	Estimating species cardinality using Wilmanns cover-abundance scale (Wilmanns 1973)	PlotLagoas01
taxonIdLagoaSeca10	phytosociological survey estimating species cardinality (a combiantion of species cover and abundance) in a 10x10m plot	+	Category Species cardinality	2008-10-21T09:26Z	Estimating species cardinality using Wilmanns cover-abundance scale (Wilmanns 1973)	PlotLagoas01
taxonIdLagoaSeca15	phytosociological survey estimating species cardinality (a combiantion of species cover and abundance) in a 10x10m plot	1	Category Species cardinality	2008-10-21T09:26Z	Estimating species cardinality using Wilmanns cover-abundance scale (Wilmanns 1973)	PlotLagoas01
taxonIdLagoaSeca17	phytosociological survey estimating species cardinality (a combiantion of species cover and abundance) in a 10x10m plot	+	Category Species cardinality	2008-10-21T09:26Z	Estimating species cardinality using Wilmanns cover-abundance scale (Wilmanns 1973)	PlotLagoas01
taxonIdLagoaSeca18	phytosociological survey estimating species cardinality (a combiantion of species cover and abundance) in a 10x10m plot	+	Category Species cardinality	2008-10-21T09:26Z	Estimating species cardinality using Wilmanns cover-abundance scale (Wilmanns 1973)	PlotLagoas01
taxonIdLagoaSeca25	phytosociological survey estimating species cardinality (a combiantion of species cover and abundance) in a 10x10m plot	2m	Category Species cardinality	2008-10-21T09:26Z	Estimating species cardinality using Wilmanns cover-abundance scale (Wilmanns 1973)	PlotLagoas01
taxonIdLagoaSeca32	phytosociological survey estimating species cardinality (a combiantion of species cover and abundance) in a 10x10m plot	1	Category Species cardinality	2008-10-21T09:26Z	Estimating species cardinality using Wilmanns cover-abundance scale (Wilmanns 1973)	PlotLagoas01
taxonIdLagoaSeca33	phytosociological survey estimating species cardinality (a combiantion of species cover and abundance) in a 10x10m plot	1	Category Species cardinality	2008-10-21T09:26Z	Estimating species cardinality using Wilmanns cover-abundance scale (Wilmanns 1973)	PlotLagoas01
taxonIdLagoaSeca34	phytosociological survey estimating species cardinality (a combiantion of species cover and abundance) in a 10x10m plot	1	Category Species cardinality	2008-10-21T09:26Z	Estimating species cardinality using Wilmanns cover-abundance scale (Wilmanns 1973)	PlotLagoas01
taxonIdLagoaSeca35	phytosociological survey estimating species cardinality (a combiantion of species cover and abundance) in a 10x10m plot	r	Category Species cardinality	2008-10-21T09:26Z	Estimating species cardinality using Wilmanns cover-abundance scale (Wilmanns 1973)	PlotLagoas01
taxonIdLagoaSeca36	phytosociological survey estimating species cardinality (a combiantion of species cover and abundance) in a 10x10m plot	1	Category Species cardinality	2008-10-21T09:26Z	Estimating species cardinality using Wilmanns cover-abundance scale (Wilmanns 1973)	PlotLagoas01
taxonIdLagoaSeca37	phytosociological survey estimating species cardinality (a combiantion of species cover and abundance) in a 10x10m plot	1	Category Species cardinality	2008-10-21T09:26Z	Estimating species cardinality using Wilmanns cover-abundance scale (Wilmanns 1973)	PlotLagoas01
taxonIdLagoaSeca39	phytosociological survey estimating species cardinality (a combiantion of species cover and abundance) in a 10x10m plot	r	Category Species cardinality	2008-10-21T09:26Z	Estimating species cardinality using Wilmanns cover-abundance scale (Wilmanns 1973)	PlotLagoas01
taxonIdLagoaSeca40	phytosociological survey estimating species cardinality (a combiantion of species cover and abundance) in a 10x10m plot	1	Category Species cardinality	2008-10-21T09:26Z	Estimating species cardinality using Wilmanns cover-abundance scale (Wilmanns 1973)	PlotLagoas01
taxonIdLagoaSeca41	phytosociological survey estimating species cardinality (a combiantion of species cover and abundance) in a 10x10m plot	2m	Category Species cardinality	2008-10-21T09:26Z	Estimating species cardinality using Wilmanns cover-abundance scale (Wilmanns 1973)	PlotLagoas01
taxonIdLagoaSeca48	phytosociological survey estimating species cardinality (a combiantion of species cover and abundance) in a 10x10m plot	r	Category Species cardinality	2008-10-21T09:26Z	Estimating species cardinality using Wilmanns cover-abundance scale (Wilmanns 1973)	PlotLagoas01
taxonIdLagoaSeca56	phytosociological survey estimating species cardinality (a combiantion of species cover and abundance) in a 10x10m plot	2m	Category Species cardinality	2008-10-21T09:26Z	Estimating species cardinality using Wilmanns cover-abundance scale (Wilmanns 1973)	PlotLagoas01
taxonIdLagoaSeca58	phytosociological survey estimating species cardinality (a combiantion of species cover and abundance) in a 10x10m plot	2m	Category Species cardinality	2008-10-21T09:26Z	Estimating species cardinality using Wilmanns cover-abundance scale (Wilmanns 1973)	PlotLagoas01
taxonIdLagoaSeca59	phytosociological survey estimating species cardinality (a combiantion of species cover and abundance) in a 10x10m plot	2m	Category Species cardinality	2008-10-21T09:26Z	Estimating species cardinality using Wilmanns cover-abundance scale (Wilmanns 1973)	PlotLagoas01
taxonIdLagoaSeca60	phytosociological survey estimating species cardinality (a combiantion of species cover and abundance) in a 10x10m plot	2a	Category Species cardinality	2008-10-21T09:26Z	Estimating species cardinality using Wilmanns cover-abundance scale (Wilmanns 1973)	PlotLagoas01
taxonIdLagoaSeca62	phytosociological survey estimating species cardinality (a combiantion of species cover and abundance) in a 10x10m plot	2m	Category Species cardinality	2008-10-21T09:26Z	Estimating species cardinality using Wilmanns cover-abundance scale (Wilmanns 1973)	PlotLagoas01
taxonIdLagoaSeca66	phytosociological survey estimating species cardinality (a combiantion of species cover and abundance) in a 10x10m plot	2m	Category Species cardinality	2008-10-21T09:26Z	Estimating species cardinality using Wilmanns cover-abundance scale (Wilmanns 1973)	PlotLagoas01
taxonIdLagoaSeca72	phytosociological survey estimating species cardinality (a combiantion of species cover and abundance) in a 10x10m plot	1	Category Species cardinality	2008-10-21T09:26Z	Estimating species cardinality using Wilmanns cover-abundance scale (Wilmanns 1973)	PlotLagoas01
taxonIdLagoaSeca73	phytosociological survey estimating species cardinality (a combiantion of species cover and abundance) in a 10x10m plot	+	Category Species cardinality	2008-10-21T09:26Z	Estimating species cardinality using Wilmanns cover-abundance scale (Wilmanns 1973)	PlotLagoas01
taxonIdLagoaSeca74	phytosociological survey estimating species cardinality (a combiantion of species cover and abundance) in a 10x10m plot	1	Category Species cardinality	2008-10-21T09:26Z	Estimating species cardinality using Wilmanns cover-abundance scale (Wilmanns 1973)	PlotLagoas01
taxonIdLagoaSeca75	phytosociological survey estimating species cardinality (a combiantion of species cover and abundance) in a 10x10m plot	2m	Category Species cardinality	2008-10-21T09:26Z	Estimating species cardinality using Wilmanns cover-abundance scale (Wilmanns 1973)	PlotLagoas01
taxonIdLagoaSeca04	phytosociological survey estimating species cardinality (a combiantion of species cover and abundance) in a 10x10m plot	+	Category Species cardinality	2008-10-21T09:26Z	Estimating species cardinality using Wilmanns cover-abundance scale (Wilmanns 1973)	PlotLagoas02
taxonIdLagoaSeca13	phytosociological survey estimating species cardinality (a combiantion of species cover and abundance) in a 10x10m plot	2m	Category Species cardinality	2008-10-21T09:26Z	Estimating species cardinality using Wilmanns cover-abundance scale (Wilmanns 1973)	PlotLagoas02
taxonIdLagoaSeca15	phytosociological survey estimating species cardinality (a combiantion of species cover and abundance) in a 10x10m plot	+	Category Species cardinality	2008-10-21T09:26Z	Estimating species cardinality using Wilmanns cover-abundance scale (Wilmanns 1973)	PlotLagoas02
taxonIdLagoaSeca16	phytosociological survey estimating species cardinality (a combiantion of species cover and abundance) in a 10x10m plot	r	Category Species cardinality	2008-10-21T09:26Z	Estimating species cardinality using Wilmanns cover-abundance scale (Wilmanns 1973)	PlotLagoas02
taxonIdLagoaSeca20	phytosociological survey estimating species cardinality (a combiantion of species cover and abundance) in a 10x10m plot	+	Category Species cardinality	2008-10-21T09:26Z	Estimating species cardinality using Wilmanns cover-abundance scale (Wilmanns 1973)	PlotLagoas02
taxonIdLagoaSeca25	phytosociological survey estimating species cardinality (a combiantion of species cover and abundance) in a 10x10m plot	2m	Category Species cardinality	2008-10-21T09:26Z	Estimating species cardinality using Wilmanns cover-abundance scale (Wilmanns 1973)	PlotLagoas02
taxonIdLagoaSeca29	phytosociological survey estimating species cardinality (a combiantion of species cover and abundance) in a 10x10m plot	2a	Category Species cardinality	2008-10-21T09:26Z	Estimating species cardinality using Wilmanns cover-abundance scale (Wilmanns 1973)	PlotLagoas02
taxonIdLagoaSeca32	phytosociological survey estimating species cardinality (a combiantion of species cover and abundance) in a 10x10m plot	2m	Category Species cardinality	2008-10-21T09:26Z	Estimating species cardinality using Wilmanns cover-abundance scale (Wilmanns 1973)	PlotLagoas02
taxonIdLagoaSeca33	phytosociological survey estimating species cardinality (a combiantion of species cover and abundance) in a 10x10m plot	+	Category Species cardinality	2008-10-21T09:26Z	Estimating species cardinality using Wilmanns cover-abundance scale (Wilmanns 1973)	PlotLagoas02
taxonIdLagoaSeca35	phytosociological survey estimating species cardinality (a combiantion of species cover and abundance) in a 10x10m plot	1	Category Species cardinality	2008-10-21T09:26Z	Estimating species cardinality using Wilmanns cover-abundance scale (Wilmanns 1973)	PlotLagoas02
taxonIdLagoaSeca36	phytosociological survey estimating species cardinality (a combiantion of species cover and abundance) in a 10x10m plot	r	Category Species cardinality	2008-10-21T09:26Z	Estimating species cardinality using Wilmanns cover-abundance scale (Wilmanns 1973)	PlotLagoas02
taxonIdLagoaSeca37	phytosociological survey estimating species cardinality (a combiantion of species cover and abundance) in a 10x10m plot	1	Category Species cardinality	2008-10-21T09:26Z	Estimating species cardinality using Wilmanns cover-abundance scale (Wilmanns 1973)	PlotLagoas02
taxonIdLagoaSeca40	phytosociological survey estimating species cardinality (a combiantion of species cover and abundance) in a 10x10m plot	2m	Category Species cardinality	2008-10-21T09:26Z	Estimating species cardinality using Wilmanns cover-abundance scale (Wilmanns 1973)	PlotLagoas02
taxonIdLagoaSeca41	phytosociological survey estimating species cardinality (a combiantion of species cover and abundance) in a 10x10m plot	1	Category Species cardinality	2008-10-21T09:26Z	Estimating species cardinality using Wilmanns cover-abundance scale (Wilmanns 1973)	PlotLagoas02
taxonIdLagoaSeca50	phytosociological survey estimating species cardinality (a combiantion of species cover and abundance) in a 10x10m plot	r	Category Species cardinality	2008-10-21T09:26Z	Estimating species cardinality using Wilmanns cover-abundance scale (Wilmanns 1973)	PlotLagoas02
taxonIdLagoaSeca55	phytosociological survey estimating species cardinality (a combiantion of species cover and abundance) in a 10x10m plot	2m	Category Species cardinality	2008-10-21T09:26Z	Estimating species cardinality using Wilmanns cover-abundance scale (Wilmanns 1973)	PlotLagoas02
taxonIdLagoaSeca57	phytosociological survey estimating species cardinality (a combiantion of species cover and abundance) in a 10x10m plot	1	Category Species cardinality	2008-10-21T09:26Z	Estimating species cardinality using Wilmanns cover-abundance scale (Wilmanns 1973)	PlotLagoas02
taxonIdLagoaSeca58	phytosociological survey estimating species cardinality (a combiantion of species cover and abundance) in a 10x10m plot	2a	Category Species cardinality	2008-10-21T09:26Z	Estimating species cardinality using Wilmanns cover-abundance scale (Wilmanns 1973)	PlotLagoas02
taxonIdLagoaSeca59	phytosociological survey estimating species cardinality (a combiantion of species cover and abundance) in a 10x10m plot	2a	Category Species cardinality	2008-10-21T09:26Z	Estimating species cardinality using Wilmanns cover-abundance scale (Wilmanns 1973)	PlotLagoas02
taxonIdLagoaSeca60	phytosociological survey estimating species cardinality (a combiantion of species cover and abundance) in a 10x10m plot	2b	Category Species cardinality	2008-10-21T09:26Z	Estimating species cardinality using Wilmanns cover-abundance scale (Wilmanns 1973)	PlotLagoas02
taxonIdLagoaSeca62	phytosociological survey estimating species cardinality (a combiantion of species cover and abundance) in a 10x10m plot	2a	Category Species cardinality	2008-10-21T09:26Z	Estimating species cardinality using Wilmanns cover-abundance scale (Wilmanns 1973)	PlotLagoas02
taxonIdLagoaSeca63	phytosociological survey estimating species cardinality (a combiantion of species cover and abundance) in a 10x10m plot	2m	Category Species cardinality	2008-10-21T09:26Z	Estimating species cardinality using Wilmanns cover-abundance scale (Wilmanns 1973)	PlotLagoas02
taxonIdLagoaSeca66	phytosociological survey estimating species cardinality (a combiantion of species cover and abundance) in a 10x10m plot	1	Category Species cardinality	2008-10-21T09:26Z	Estimating species cardinality using Wilmanns cover-abundance scale (Wilmanns 1973)	PlotLagoas02
taxonIdLagoaSeca74	phytosociological survey estimating species cardinality (a combiantion of species cover and abundance) in a 10x10m plot	2m	Category Species cardinality	2008-10-21T09:26Z	Estimating species cardinality using Wilmanns cover-abundance scale (Wilmanns 1973)	PlotLagoas02
taxonIdLagoaSeca75	phytosociological survey estimating species cardinality (a combiantion of species cover and abundance) in a 10x10m plot	2m	Category Species cardinality	2008-10-21T09:26Z	Estimating species cardinality using Wilmanns cover-abundance scale (Wilmanns 1973)	PlotLagoas02
taxonIdLagoaSeca04	phytosociological survey estimating species cardinality (a combiantion of species cover and abundance) in a 10x10m plot	1	Category Species cardinality	2008-10-21T09:26Z	Estimating species cardinality using Wilmanns cover-abundance scale (Wilmanns 1973)	PlotLagoas03
taxonIdLagoaSeca13	phytosociological survey estimating species cardinality (a combiantion of species cover and abundance) in a 10x10m plot	2a	Category Species cardinality	2008-10-21T09:26Z	Estimating species cardinality using Wilmanns cover-abundance scale (Wilmanns 1973)	PlotLagoas03
taxonIdLagoaSeca15	phytosociological survey estimating species cardinality (a combiantion of species cover and abundance) in a 10x10m plot	+	Category Species cardinality	2008-10-21T09:26Z	Estimating species cardinality using Wilmanns cover-abundance scale (Wilmanns 1973)	PlotLagoas03
taxonIdLagoaSeca16	phytosociological survey estimating species cardinality (a combiantion of species cover and abundance) in a 10x10m plot	+	Category Species cardinality	2008-10-21T09:26Z	Estimating species cardinality using Wilmanns cover-abundance scale (Wilmanns 1973)	PlotLagoas03
taxonIdLagoaSeca20	phytosociological survey estimating species cardinality (a combiantion of species cover and abundance) in a 10x10m plot	2m	Category Species cardinality	2008-10-21T09:26Z	Estimating species cardinality using Wilmanns cover-abundance scale (Wilmanns 1973)	PlotLagoas03
taxonIdLagoaSeca25	phytosociological survey estimating species cardinality (a combiantion of species cover and abundance) in a 10x10m plot	2m	Category Species cardinality	2008-10-21T09:26Z	Estimating species cardinality using Wilmanns cover-abundance scale (Wilmanns 1973)	PlotLagoas03
taxonIdLagoaSeca26	phytosociological survey estimating species cardinality (a combiantion of species cover and abundance) in a 10x10m plot	2m	Category Species cardinality	2008-10-21T09:26Z	Estimating species cardinality using Wilmanns cover-abundance scale (Wilmanns 1973)	PlotLagoas03
taxonIdLagoaSeca29	phytosociological survey estimating species cardinality (a combiantion of species cover and abundance) in a 10x10m plot	1	Category Species cardinality	2008-10-21T09:26Z	Estimating species cardinality using Wilmanns cover-abundance scale (Wilmanns 1973)	PlotLagoas03
taxonIdLagoaSeca32	phytosociological survey estimating species cardinality (a combiantion of species cover and abundance) in a 10x10m plot	2m	Category Species cardinality	2008-10-21T09:26Z	Estimating species cardinality using Wilmanns cover-abundance scale (Wilmanns 1973)	PlotLagoas03
taxonIdLagoaSeca33	phytosociological survey estimating species cardinality (a combiantion of species cover and abundance) in a 10x10m plot	1	Category Species cardinality	2008-10-21T09:26Z	Estimating species cardinality using Wilmanns cover-abundance scale (Wilmanns 1973)	PlotLagoas03
taxonIdLagoaSeca35	phytosociological survey estimating species cardinality (a combiantion of species cover and abundance) in a 10x10m plot	1	Category Species cardinality	2008-10-21T09:26Z	Estimating species cardinality using Wilmanns cover-abundance scale (Wilmanns 1973)	PlotLagoas03
taxonIdLagoaSeca37	phytosociological survey estimating species cardinality (a combiantion of species cover and abundance) in a 10x10m plot	1	Category Species cardinality	2008-10-21T09:26Z	Estimating species cardinality using Wilmanns cover-abundance scale (Wilmanns 1973)	PlotLagoas03
taxonIdLagoaSeca38	phytosociological survey estimating species cardinality (a combiantion of species cover and abundance) in a 10x10m plot	+	Category Species cardinality	2008-10-21T09:26Z	Estimating species cardinality using Wilmanns cover-abundance scale (Wilmanns 1973)	PlotLagoas03
taxonIdLagoaSeca50	phytosociological survey estimating species cardinality (a combiantion of species cover and abundance) in a 10x10m plot	r	Category Species cardinality	2008-10-21T09:26Z	Estimating species cardinality using Wilmanns cover-abundance scale (Wilmanns 1973)	PlotLagoas03
taxonIdLagoaSeca55	phytosociological survey estimating species cardinality (a combiantion of species cover and abundance) in a 10x10m plot	2m	Category Species cardinality	2008-10-21T09:26Z	Estimating species cardinality using Wilmanns cover-abundance scale (Wilmanns 1973)	PlotLagoas03
taxonIdLagoaSeca57	phytosociological survey estimating species cardinality (a combiantion of species cover and abundance) in a 10x10m plot	2m	Category Species cardinality	2008-10-21T09:26Z	Estimating species cardinality using Wilmanns cover-abundance scale (Wilmanns 1973)	PlotLagoas03
taxonIdLagoaSeca58	phytosociological survey estimating species cardinality (a combiantion of species cover and abundance) in a 10x10m plot	2a	Category Species cardinality	2008-10-21T09:26Z	Estimating species cardinality using Wilmanns cover-abundance scale (Wilmanns 1973)	PlotLagoas03
taxonIdLagoaSeca59	phytosociological survey estimating species cardinality (a combiantion of species cover and abundance) in a 10x10m plot	2a	Category Species cardinality	2008-10-21T09:26Z	Estimating species cardinality using Wilmanns cover-abundance scale (Wilmanns 1973)	PlotLagoas03
taxonIdLagoaSeca60	phytosociological survey estimating species cardinality (a combiantion of species cover and abundance) in a 10x10m plot	2a	Category Species cardinality	2008-10-21T09:26Z	Estimating species cardinality using Wilmanns cover-abundance scale (Wilmanns 1973)	PlotLagoas03
taxonIdLagoaSeca62	phytosociological survey estimating species cardinality (a combiantion of species cover and abundance) in a 10x10m plot	2m	Category Species cardinality	2008-10-21T09:26Z	Estimating species cardinality using Wilmanns cover-abundance scale (Wilmanns 1973)	PlotLagoas03
taxonIdLagoaSeca63	phytosociological survey estimating species cardinality (a combiantion of species cover and abundance) in a 10x10m plot	2m	Category Species cardinality	2008-10-21T09:26Z	Estimating species cardinality using Wilmanns cover-abundance scale (Wilmanns 1973)	PlotLagoas03
taxonIdLagoaSeca66	phytosociological survey estimating species cardinality (a combiantion of species cover and abundance) in a 10x10m plot	1	Category Species cardinality	2008-10-21T09:26Z	Estimating species cardinality using Wilmanns cover-abundance scale (Wilmanns 1973)	PlotLagoas03
taxonIdLagoaSeca74	phytosociological survey estimating species cardinality (a combiantion of species cover and abundance) in a 10x10m plot	2m	Category Species cardinality	2008-10-21T09:26Z	Estimating species cardinality using Wilmanns cover-abundance scale (Wilmanns 1973)	PlotLagoas03
taxonIdLagoaSeca75	phytosociological survey estimating species cardinality (a combiantion of species cover and abundance) in a 10x10m plot	2m	Category Species cardinality	2008-10-21T09:26Z	Estimating species cardinality using Wilmanns cover-abundance scale (Wilmanns 1973)	PlotLagoas03
taxonIdLagoaSeca19	phytosociological survey estimating species cardinality (a combiantion of species cover and abundance) in a 10x10m plot	r	Category Species cardinality	2008-10-21T09:26Z	Estimating species cardinality using Wilmanns cover-abundance scale (Wilmanns 1973)	PlotLagoas04
taxonIdLagoaSeca20	phytosociological survey estimating species cardinality (a combiantion of species cover and abundance) in a 10x10m plot	2m	Category Species cardinality	2008-10-21T09:26Z	Estimating species cardinality using Wilmanns cover-abundance scale (Wilmanns 1973)	PlotLagoas04
taxonIdLagoaSeca24	phytosociological survey estimating species cardinality (a combiantion of species cover and abundance) in a 10x10m plot	2m	Category Species cardinality	2008-10-21T09:26Z	Estimating species cardinality using Wilmanns cover-abundance scale (Wilmanns 1973)	PlotLagoas04
taxonIdLagoaSeca25	phytosociological survey estimating species cardinality (a combiantion of species cover and abundance) in a 10x10m plot	2m	Category Species cardinality	2008-10-21T09:26Z	Estimating species cardinality using Wilmanns cover-abundance scale (Wilmanns 1973)	PlotLagoas04
taxonIdLagoaSeca29	phytosociological survey estimating species cardinality (a combiantion of species cover and abundance) in a 10x10m plot	2a	Category Species cardinality	2008-10-21T09:26Z	Estimating species cardinality using Wilmanns cover-abundance scale (Wilmanns 1973)	PlotLagoas04
taxonIdLagoaSeca32	phytosociological survey estimating species cardinality (a combiantion of species cover and abundance) in a 10x10m plot	2m	Category Species cardinality	2008-10-21T09:26Z	Estimating species cardinality using Wilmanns cover-abundance scale (Wilmanns 1973)	PlotLagoas04
taxonIdLagoaSeca55	phytosociological survey estimating species cardinality (a combiantion of species cover and abundance) in a 10x10m plot	2a	Category Species cardinality	2008-10-21T09:26Z	Estimating species cardinality using Wilmanns cover-abundance scale (Wilmanns 1973)	PlotLagoas04
taxonIdLagoaSeca57	phytosociological survey estimating species cardinality (a combiantion of species cover and abundance) in a 10x10m plot	2a	Category Species cardinality	2008-10-21T09:26Z	Estimating species cardinality using Wilmanns cover-abundance scale (Wilmanns 1973)	PlotLagoas04
taxonIdLagoaSeca58	phytosociological survey estimating species cardinality (a combiantion of species cover and abundance) in a 10x10m plot	2m	Category Species cardinality	2008-10-21T09:26Z	Estimating species cardinality using Wilmanns cover-abundance scale (Wilmanns 1973)	PlotLagoas04
taxonIdLagoaSeca60	phytosociological survey estimating species cardinality (a combiantion of species cover and abundance) in a 10x10m plot	1	Category Species cardinality	2008-10-21T09:26Z	Estimating species cardinality using Wilmanns cover-abundance scale (Wilmanns 1973)	PlotLagoas04
taxonIdLagoaSeca61	phytosociological survey estimating species cardinality (a combiantion of species cover and abundance) in a 10x10m plot	2m	Category Species cardinality	2008-10-21T09:26Z	Estimating species cardinality using Wilmanns cover-abundance scale (Wilmanns 1973)	PlotLagoas04
taxonIdLagoaSeca62	phytosociological survey estimating species cardinality (a combiantion of species cover and abundance) in a 10x10m plot	1	Category Species cardinality	2008-10-21T09:26Z	Estimating species cardinality using Wilmanns cover-abundance scale (Wilmanns 1973)	PlotLagoas04
taxonIdLagoaSeca63	phytosociological survey estimating species cardinality (a combiantion of species cover and abundance) in a 10x10m plot	1	Category Species cardinality	2008-10-21T09:26Z	Estimating species cardinality using Wilmanns cover-abundance scale (Wilmanns 1973)	PlotLagoas04
taxonIdLagoaSeca68	phytosociological survey estimating species cardinality (a combiantion of species cover and abundance) in a 10x10m plot	2m	Category Species cardinality	2008-10-21T09:26Z	Estimating species cardinality using Wilmanns cover-abundance scale (Wilmanns 1973)	PlotLagoas04
taxonIdLagoaSeca74	phytosociological survey estimating species cardinality (a combiantion of species cover and abundance) in a 10x10m plot	2m	Category Species cardinality	2008-10-21T09:26Z	Estimating species cardinality using Wilmanns cover-abundance scale (Wilmanns 1973)	PlotLagoas04
taxonIdLagoaSeca75	phytosociological survey estimating species cardinality (a combiantion of species cover and abundance) in a 10x10m plot	2m	Category Species cardinality	2008-10-21T09:26Z	Estimating species cardinality using Wilmanns cover-abundance scale (Wilmanns 1973)	PlotLagoas04
taxonIdLagoaSeca16	phytosociological survey estimating species cardinality (a combiantion of species cover and abundance) in a 10x10m plot	+	Category Species cardinality	2008-10-21T09:26Z	Estimating species cardinality using Wilmanns cover-abundance scale (Wilmanns 1973)	PlotLagoas05
taxonIdLagoaSeca20	phytosociological survey estimating species cardinality (a combiantion of species cover and abundance) in a 10x10m plot	+	Category Species cardinality	2008-10-21T09:26Z	Estimating species cardinality using Wilmanns cover-abundance scale (Wilmanns 1973)	PlotLagoas05
taxonIdLagoaSeca24	phytosociological survey estimating species cardinality (a combiantion of species cover and abundance) in a 10x10m plot	2m	Category Species cardinality	2008-10-21T09:26Z	Estimating species cardinality using Wilmanns cover-abundance scale (Wilmanns 1973)	PlotLagoas05
taxonIdLagoaSeca25	phytosociological survey estimating species cardinality (a combiantion of species cover and abundance) in a 10x10m plot	2m	Category Species cardinality	2008-10-21T09:26Z	Estimating species cardinality using Wilmanns cover-abundance scale (Wilmanns 1973)	PlotLagoas05
taxonIdLagoaSeca29	phytosociological survey estimating species cardinality (a combiantion of species cover and abundance) in a 10x10m plot	2m	Category Species cardinality	2008-10-21T09:26Z	Estimating species cardinality using Wilmanns cover-abundance scale (Wilmanns 1973)	PlotLagoas05
taxonIdLagoaSeca30	phytosociological survey estimating species cardinality (a combiantion of species cover and abundance) in a 10x10m plot	1	Category Species cardinality	2008-10-21T09:26Z	Estimating species cardinality using Wilmanns cover-abundance scale (Wilmanns 1973)	PlotLagoas05
taxonIdLagoaSeca32	phytosociological survey estimating species cardinality (a combiantion of species cover and abundance) in a 10x10m plot	1	Category Species cardinality	2008-10-21T09:26Z	Estimating species cardinality using Wilmanns cover-abundance scale (Wilmanns 1973)	PlotLagoas05
taxonIdLagoaSeca35	phytosociological survey estimating species cardinality (a combiantion of species cover and abundance) in a 10x10m plot	1	Category Species cardinality	2008-10-21T09:26Z	Estimating species cardinality using Wilmanns cover-abundance scale (Wilmanns 1973)	PlotLagoas05
taxonIdLagoaSeca55	phytosociological survey estimating species cardinality (a combiantion of species cover and abundance) in a 10x10m plot	1	Category Species cardinality	2008-10-21T09:26Z	Estimating species cardinality using Wilmanns cover-abundance scale (Wilmanns 1973)	PlotLagoas05
taxonIdLagoaSeca57	phytosociological survey estimating species cardinality (a combiantion of species cover and abundance) in a 10x10m plot	2m	Category Species cardinality	2008-10-21T09:26Z	Estimating species cardinality using Wilmanns cover-abundance scale (Wilmanns 1973)	PlotLagoas05
taxonIdLagoaSeca59	phytosociological survey estimating species cardinality (a combiantion of species cover and abundance) in a 10x10m plot	2m	Category Species cardinality	2008-10-21T09:26Z	Estimating species cardinality using Wilmanns cover-abundance scale (Wilmanns 1973)	PlotLagoas05
taxonIdLagoaSeca60	phytosociological survey estimating species cardinality (a combiantion of species cover and abundance) in a 10x10m plot	2a	Category Species cardinality	2008-10-21T09:26Z	Estimating species cardinality using Wilmanns cover-abundance scale (Wilmanns 1973)	PlotLagoas05
taxonIdLagoaSeca61	phytosociological survey estimating species cardinality (a combiantion of species cover and abundance) in a 10x10m plot	2a	Category Species cardinality	2008-10-21T09:26Z	Estimating species cardinality using Wilmanns cover-abundance scale (Wilmanns 1973)	PlotLagoas05
taxonIdLagoaSeca62	phytosociological survey estimating species cardinality (a combiantion of species cover and abundance) in a 10x10m plot	2m	Category Species cardinality	2008-10-21T09:26Z	Estimating species cardinality using Wilmanns cover-abundance scale (Wilmanns 1973)	PlotLagoas05
taxonIdLagoaSeca75	phytosociological survey estimating species cardinality (a combiantion of species cover and abundance) in a 10x10m plot	2a	Category Species cardinality	2008-10-21T09:26Z	Estimating species cardinality using Wilmanns cover-abundance scale (Wilmanns 1973)	PlotLagoas05
taxonIdLagoaSeca04	phytosociological survey estimating species cardinality (a combiantion of species cover and abundance) in a 10x10m plot	1	Category Species cardinality	2008-10-21T09:26Z	Estimating species cardinality using Wilmanns cover-abundance scale (Wilmanns 1973)	PlotLagoas06
taxonIdLagoaSeca06	phytosociological survey estimating species cardinality (a combiantion of species cover and abundance) in a 10x10m plot	r	Category Species cardinality	2008-10-21T09:26Z	Estimating species cardinality using Wilmanns cover-abundance scale (Wilmanns 1973)	PlotLagoas06
taxonIdLagoaSeca07	phytosociological survey estimating species cardinality (a combiantion of species cover and abundance) in a 10x10m plot	+	Category Species cardinality	2008-10-21T09:26Z	Estimating species cardinality using Wilmanns cover-abundance scale (Wilmanns 1973)	PlotLagoas06
taxonIdLagoaSeca15	phytosociological survey estimating species cardinality (a combiantion of species cover and abundance) in a 10x10m plot	2m	Category Species cardinality	2008-10-21T09:26Z	Estimating species cardinality using Wilmanns cover-abundance scale (Wilmanns 1973)	PlotLagoas06
taxonIdLagoaSeca18	phytosociological survey estimating species cardinality (a combiantion of species cover and abundance) in a 10x10m plot	r	Category Species cardinality	2008-10-21T09:26Z	Estimating species cardinality using Wilmanns cover-abundance scale (Wilmanns 1973)	PlotLagoas06
taxonIdLagoaSeca20	phytosociological survey estimating species cardinality (a combiantion of species cover and abundance) in a 10x10m plot	1	Category Species cardinality	2008-10-21T09:26Z	Estimating species cardinality using Wilmanns cover-abundance scale (Wilmanns 1973)	PlotLagoas06
taxonIdLagoaSeca24	phytosociological survey estimating species cardinality (a combiantion of species cover and abundance) in a 10x10m plot	2m	Category Species cardinality	2008-10-21T09:26Z	Estimating species cardinality using Wilmanns cover-abundance scale (Wilmanns 1973)	PlotLagoas06
taxonIdLagoaSeca25	phytosociological survey estimating species cardinality (a combiantion of species cover and abundance) in a 10x10m plot	2a	Category Species cardinality	2008-10-21T09:26Z	Estimating species cardinality using Wilmanns cover-abundance scale (Wilmanns 1973)	PlotLagoas06
taxonIdLagoaSeca28	phytosociological survey estimating species cardinality (a combiantion of species cover and abundance) in a 10x10m plot	1	Category Species cardinality	2008-10-21T09:26Z	Estimating species cardinality using Wilmanns cover-abundance scale (Wilmanns 1973)	PlotLagoas06
taxonIdLagoaSeca29	phytosociological survey estimating species cardinality (a combiantion of species cover and abundance) in a 10x10m plot	2m	Category Species cardinality	2008-10-21T09:26Z	Estimating species cardinality using Wilmanns cover-abundance scale (Wilmanns 1973)	PlotLagoas06
taxonIdLagoaSeca30	phytosociological survey estimating species cardinality (a combiantion of species cover and abundance) in a 10x10m plot	2m	Category Species cardinality	2008-10-21T09:26Z	Estimating species cardinality using Wilmanns cover-abundance scale (Wilmanns 1973)	PlotLagoas06
taxonIdLagoaSeca32	phytosociological survey estimating species cardinality (a combiantion of species cover and abundance) in a 10x10m plot	2m	Category Species cardinality	2008-10-21T09:26Z	Estimating species cardinality using Wilmanns cover-abundance scale (Wilmanns 1973)	PlotLagoas06
taxonIdLagoaSeca34	phytosociological survey estimating species cardinality (a combiantion of species cover and abundance) in a 10x10m plot	+	Category Species cardinality	2008-10-21T09:26Z	Estimating species cardinality using Wilmanns cover-abundance scale (Wilmanns 1973)	PlotLagoas06
taxonIdLagoaSeca35	phytosociological survey estimating species cardinality (a combiantion of species cover and abundance) in a 10x10m plot	+	Category Species cardinality	2008-10-21T09:26Z	Estimating species cardinality using Wilmanns cover-abundance scale (Wilmanns 1973)	PlotLagoas06
taxonIdLagoaSeca36	phytosociological survey estimating species cardinality (a combiantion of species cover and abundance) in a 10x10m plot	+	Category Species cardinality	2008-10-21T09:26Z	Estimating species cardinality using Wilmanns cover-abundance scale (Wilmanns 1973)	PlotLagoas06
taxonIdLagoaSeca37	phytosociological survey estimating species cardinality (a combiantion of species cover and abundance) in a 10x10m plot	1	Category Species cardinality	2008-10-21T09:26Z	Estimating species cardinality using Wilmanns cover-abundance scale (Wilmanns 1973)	PlotLagoas06
taxonIdLagoaSeca43	phytosociological survey estimating species cardinality (a combiantion of species cover and abundance) in a 10x10m plot	1	Category Species cardinality	2008-10-21T09:26Z	Estimating species cardinality using Wilmanns cover-abundance scale (Wilmanns 1973)	PlotLagoas06
taxonIdLagoaSeca50	phytosociological survey estimating species cardinality (a combiantion of species cover and abundance) in a 10x10m plot	1	Category Species cardinality	2008-10-21T09:26Z	Estimating species cardinality using Wilmanns cover-abundance scale (Wilmanns 1973)	PlotLagoas06
taxonIdLagoaSeca58	phytosociological survey estimating species cardinality (a combiantion of species cover and abundance) in a 10x10m plot	2a	Category Species cardinality	2008-10-21T09:26Z	Estimating species cardinality using Wilmanns cover-abundance scale (Wilmanns 1973)	PlotLagoas06
taxonIdLagoaSeca60	phytosociological survey estimating species cardinality (a combiantion of species cover and abundance) in a 10x10m plot	2m	Category Species cardinality	2008-10-21T09:26Z	Estimating species cardinality using Wilmanns cover-abundance scale (Wilmanns 1973)	PlotLagoas06
taxonIdLagoaSeca61	phytosociological survey estimating species cardinality (a combiantion of species cover and abundance) in a 10x10m plot	2m	Category Species cardinality	2008-10-21T09:26Z	Estimating species cardinality using Wilmanns cover-abundance scale (Wilmanns 1973)	PlotLagoas06
taxonIdLagoaSeca62	phytosociological survey estimating species cardinality (a combiantion of species cover and abundance) in a 10x10m plot	2m	Category Species cardinality	2008-10-21T09:26Z	Estimating species cardinality using Wilmanns cover-abundance scale (Wilmanns 1973)	PlotLagoas06
taxonIdLagoaSeca66	phytosociological survey estimating species cardinality (a combiantion of species cover and abundance) in a 10x10m plot	1	Category Species cardinality	2008-10-21T09:26Z	Estimating species cardinality using Wilmanns cover-abundance scale (Wilmanns 1973)	PlotLagoas06
taxonIdLagoaSeca72	phytosociological survey estimating species cardinality (a combiantion of species cover and abundance) in a 10x10m plot	+	Category Species cardinality	2008-10-21T09:26Z	Estimating species cardinality using Wilmanns cover-abundance scale (Wilmanns 1973)	PlotLagoas06
taxonIdLagoaSeca75	phytosociological survey estimating species cardinality (a combiantion of species cover and abundance) in a 10x10m plot	2a	Category Species cardinality	2008-10-21T09:26Z	Estimating species cardinality using Wilmanns cover-abundance scale (Wilmanns 1973)	PlotLagoas06
taxonIdLagoaSeca04	phytosociological survey estimating species cardinality (a combiantion of species cover and abundance) in a 10x10m plot	1	Category Species cardinality	2008-10-21T09:26Z	Estimating species cardinality using Wilmanns cover-abundance scale (Wilmanns 1973)	PlotLagoas07
taxonIdLagoaSeca08	phytosociological survey estimating species cardinality (a combiantion of species cover and abundance) in a 10x10m plot	1	Category Species cardinality	2008-10-21T09:26Z	Estimating species cardinality using Wilmanns cover-abundance scale (Wilmanns 1973)	PlotLagoas07
taxonIdLagoaSeca10	phytosociological survey estimating species cardinality (a combiantion of species cover and abundance) in a 10x10m plot	r	Category Species cardinality	2008-10-21T09:26Z	Estimating species cardinality using Wilmanns cover-abundance scale (Wilmanns 1973)	PlotLagoas07
taxonIdLagoaSeca20	phytosociological survey estimating species cardinality (a combiantion of species cover and abundance) in a 10x10m plot	1	Category Species cardinality	2008-10-21T09:26Z	Estimating species cardinality using Wilmanns cover-abundance scale (Wilmanns 1973)	PlotLagoas07
taxonIdLagoaSeca25	phytosociological survey estimating species cardinality (a combiantion of species cover and abundance) in a 10x10m plot	2a	Category Species cardinality	2008-10-21T09:26Z	Estimating species cardinality using Wilmanns cover-abundance scale (Wilmanns 1973)	PlotLagoas07
taxonIdLagoaSeca29	phytosociological survey estimating species cardinality (a combiantion of species cover and abundance) in a 10x10m plot	2a	Category Species cardinality	2008-10-21T09:26Z	Estimating species cardinality using Wilmanns cover-abundance scale (Wilmanns 1973)	PlotLagoas07
taxonIdLagoaSeca30	phytosociological survey estimating species cardinality (a combiantion of species cover and abundance) in a 10x10m plot	2m	Category Species cardinality	2008-10-21T09:26Z	Estimating species cardinality using Wilmanns cover-abundance scale (Wilmanns 1973)	PlotLagoas07
taxonIdLagoaSeca32	phytosociological survey estimating species cardinality (a combiantion of species cover and abundance) in a 10x10m plot	1	Category Species cardinality	2008-10-21T09:26Z	Estimating species cardinality using Wilmanns cover-abundance scale (Wilmanns 1973)	PlotLagoas07
taxonIdLagoaSeca35	phytosociological survey estimating species cardinality (a combiantion of species cover and abundance) in a 10x10m plot	1	Category Species cardinality	2008-10-21T09:26Z	Estimating species cardinality using Wilmanns cover-abundance scale (Wilmanns 1973)	PlotLagoas07
taxonIdLagoaSeca37	phytosociological survey estimating species cardinality (a combiantion of species cover and abundance) in a 10x10m plot	+	Category Species cardinality	2008-10-21T09:26Z	Estimating species cardinality using Wilmanns cover-abundance scale (Wilmanns 1973)	PlotLagoas07
taxonIdLagoaSeca40	phytosociological survey estimating species cardinality (a combiantion of species cover and abundance) in a 10x10m plot	1	Category Species cardinality	2008-10-21T09:26Z	Estimating species cardinality using Wilmanns cover-abundance scale (Wilmanns 1973)	PlotLagoas07
taxonIdLagoaSeca41	phytosociological survey estimating species cardinality (a combiantion of species cover and abundance) in a 10x10m plot	1	Category Species cardinality	2008-10-21T09:26Z	Estimating species cardinality using Wilmanns cover-abundance scale (Wilmanns 1973)	PlotLagoas07
taxonIdLagoaSeca52	phytosociological survey estimating species cardinality (a combiantion of species cover and abundance) in a 10x10m plot	r	Category Species cardinality	2008-10-21T09:26Z	Estimating species cardinality using Wilmanns cover-abundance scale (Wilmanns 1973)	PlotLagoas07
taxonIdLagoaSeca58	phytosociological survey estimating species cardinality (a combiantion of species cover and abundance) in a 10x10m plot	2m	Category Species cardinality	2008-10-21T09:26Z	Estimating species cardinality using Wilmanns cover-abundance scale (Wilmanns 1973)	PlotLagoas07
taxonIdLagoaSeca59	phytosociological survey estimating species cardinality (a combiantion of species cover and abundance) in a 10x10m plot	1	Category Species cardinality	2008-10-21T09:26Z	Estimating species cardinality using Wilmanns cover-abundance scale (Wilmanns 1973)	PlotLagoas07
taxonIdLagoaSeca60	phytosociological survey estimating species cardinality (a combiantion of species cover and abundance) in a 10x10m plot	2a	Category Species cardinality	2008-10-21T09:26Z	Estimating species cardinality using Wilmanns cover-abundance scale (Wilmanns 1973)	PlotLagoas07
taxonIdLagoaSeca62	phytosociological survey estimating species cardinality (a combiantion of species cover and abundance) in a 10x10m plot	2m	Category Species cardinality	2008-10-21T09:26Z	Estimating species cardinality using Wilmanns cover-abundance scale (Wilmanns 1973)	PlotLagoas07
taxonIdLagoaSeca66	phytosociological survey estimating species cardinality (a combiantion of species cover and abundance) in a 10x10m plot	2m	Category Species cardinality	2008-10-21T09:26Z	Estimating species cardinality using Wilmanns cover-abundance scale (Wilmanns 1973)	PlotLagoas07
taxonIdLagoaSeca74	phytosociological survey estimating species cardinality (a combiantion of species cover and abundance) in a 10x10m plot	1	Category Species cardinality	2008-10-21T09:26Z	Estimating species cardinality using Wilmanns cover-abundance scale (Wilmanns 1973)	PlotLagoas07
taxonIdLagoaSeca75	phytosociological survey estimating species cardinality (a combiantion of species cover and abundance) in a 10x10m plot	2m	Category Species cardinality	2008-10-21T09:26Z	Estimating species cardinality using Wilmanns cover-abundance scale (Wilmanns 1973)	PlotLagoas07
taxonIdLagoaSeca04	phytosociological survey estimating species cardinality (a combiantion of species cover and abundance) in a 10x10m plot	1	Category Species cardinality	2008-10-21T09:26Z	Estimating species cardinality using Wilmanns cover-abundance scale (Wilmanns 1973)	PlotLagoas08
taxonIdLagoaSeca20	phytosociological survey estimating species cardinality (a combiantion of species cover and abundance) in a 10x10m plot	1	Category Species cardinality	2008-10-21T09:26Z	Estimating species cardinality using Wilmanns cover-abundance scale (Wilmanns 1973)	PlotLagoas08
taxonIdLagoaSeca25	phytosociological survey estimating species cardinality (a combiantion of species cover and abundance) in a 10x10m plot	2m	Category Species cardinality	2008-10-21T09:26Z	Estimating species cardinality using Wilmanns cover-abundance scale (Wilmanns 1973)	PlotLagoas08
taxonIdLagoaSeca29	phytosociological survey estimating species cardinality (a combiantion of species cover and abundance) in a 10x10m plot	2a	Category Species cardinality	2008-10-21T09:26Z	Estimating species cardinality using Wilmanns cover-abundance scale (Wilmanns 1973)	PlotLagoas08
taxonIdLagoaSeca32	phytosociological survey estimating species cardinality (a combiantion of species cover and abundance) in a 10x10m plot	+	Category Species cardinality	2008-10-21T09:26Z	Estimating species cardinality using Wilmanns cover-abundance scale (Wilmanns 1973)	PlotLagoas08
taxonIdLagoaSeca34	phytosociological survey estimating species cardinality (a combiantion of species cover and abundance) in a 10x10m plot	+	Category Species cardinality	2008-10-21T09:26Z	Estimating species cardinality using Wilmanns cover-abundance scale (Wilmanns 1973)	PlotLagoas08
taxonIdLagoaSeca35	phytosociological survey estimating species cardinality (a combiantion of species cover and abundance) in a 10x10m plot	1	Category Species cardinality	2008-10-21T09:26Z	Estimating species cardinality using Wilmanns cover-abundance scale (Wilmanns 1973)	PlotLagoas08
taxonIdLagoaSeca36	phytosociological survey estimating species cardinality (a combiantion of species cover and abundance) in a 10x10m plot	+	Category Species cardinality	2008-10-21T09:26Z	Estimating species cardinality using Wilmanns cover-abundance scale (Wilmanns 1973)	PlotLagoas08
taxonIdLagoaSeca37	phytosociological survey estimating species cardinality (a combiantion of species cover and abundance) in a 10x10m plot	1	Category Species cardinality	2008-10-21T09:26Z	Estimating species cardinality using Wilmanns cover-abundance scale (Wilmanns 1973)	PlotLagoas08
taxonIdLagoaSeca40	phytosociological survey estimating species cardinality (a combiantion of species cover and abundance) in a 10x10m plot	+	Category Species cardinality	2008-10-21T09:26Z	Estimating species cardinality using Wilmanns cover-abundance scale (Wilmanns 1973)	PlotLagoas08
taxonIdLagoaSeca55	phytosociological survey estimating species cardinality (a combiantion of species cover and abundance) in a 10x10m plot	1	Category Species cardinality	2008-10-21T09:26Z	Estimating species cardinality using Wilmanns cover-abundance scale (Wilmanns 1973)	PlotLagoas08
taxonIdLagoaSeca57	phytosociological survey estimating species cardinality (a combiantion of species cover and abundance) in a 10x10m plot	2m	Category Species cardinality	2008-10-21T09:26Z	Estimating species cardinality using Wilmanns cover-abundance scale (Wilmanns 1973)	PlotLagoas08
taxonIdLagoaSeca58	phytosociological survey estimating species cardinality (a combiantion of species cover and abundance) in a 10x10m plot	2b	Category Species cardinality	2008-10-21T09:26Z	Estimating species cardinality using Wilmanns cover-abundance scale (Wilmanns 1973)	PlotLagoas08
taxonIdLagoaSeca59	phytosociological survey estimating species cardinality (a combiantion of species cover and abundance) in a 10x10m plot	2m	Category Species cardinality	2008-10-21T09:26Z	Estimating species cardinality using Wilmanns cover-abundance scale (Wilmanns 1973)	PlotLagoas08
taxonIdLagoaSeca60	phytosociological survey estimating species cardinality (a combiantion of species cover and abundance) in a 10x10m plot	2a	Category Species cardinality	2008-10-21T09:26Z	Estimating species cardinality using Wilmanns cover-abundance scale (Wilmanns 1973)	PlotLagoas08
taxonIdLagoaSeca62	phytosociological survey estimating species cardinality (a combiantion of species cover and abundance) in a 10x10m plot	2m	Category Species cardinality	2008-10-21T09:26Z	Estimating species cardinality using Wilmanns cover-abundance scale (Wilmanns 1973)	PlotLagoas08
taxonIdLagoaSeca66	phytosociological survey estimating species cardinality (a combiantion of species cover and abundance) in a 10x10m plot	2m	Category Species cardinality	2008-10-21T09:26Z	Estimating species cardinality using Wilmanns cover-abundance scale (Wilmanns 1973)	PlotLagoas08
taxonIdLagoaSeca71	phytosociological survey estimating species cardinality (a combiantion of species cover and abundance) in a 10x10m plot	+	Category Species cardinality	2008-10-21T09:26Z	Estimating species cardinality using Wilmanns cover-abundance scale (Wilmanns 1973)	PlotLagoas08
taxonIdLagoaSeca75	phytosociological survey estimating species cardinality (a combiantion of species cover and abundance) in a 10x10m plot	2a	Category Species cardinality	2008-10-21T09:26Z	Estimating species cardinality using Wilmanns cover-abundance scale (Wilmanns 1973)	PlotLagoas08
taxonIdLagoaSeca01	phytosociological survey estimating species cardinality (a combiantion of species cover and abundance) in a 10x10m plot	+	Category Species cardinality	2008-10-21T09:26Z	Estimating species cardinality using Wilmanns cover-abundance scale (Wilmanns 1973)	PlotLagoas09
taxonIdLagoaSeca04	phytosociological survey estimating species cardinality (a combiantion of species cover and abundance) in a 10x10m plot	1	Category Species cardinality	2008-10-21T09:26Z	Estimating species cardinality using Wilmanns cover-abundance scale (Wilmanns 1973)	PlotLagoas09
taxonIdLagoaSeca13	phytosociological survey estimating species cardinality (a combiantion of species cover and abundance) in a 10x10m plot	2m	Category Species cardinality	2008-10-21T09:26Z	Estimating species cardinality using Wilmanns cover-abundance scale (Wilmanns 1973)	PlotLagoas09
taxonIdLagoaSeca14	phytosociological survey estimating species cardinality (a combiantion of species cover and abundance) in a 10x10m plot	1	Category Species cardinality	2008-10-21T09:26Z	Estimating species cardinality using Wilmanns cover-abundance scale (Wilmanns 1973)	PlotLagoas09
taxonIdLagoaSeca16	phytosociological survey estimating species cardinality (a combiantion of species cover and abundance) in a 10x10m plot	1	Category Species cardinality	2008-10-21T09:26Z	Estimating species cardinality using Wilmanns cover-abundance scale (Wilmanns 1973)	PlotLagoas09
taxonIdLagoaSeca20	phytosociological survey estimating species cardinality (a combiantion of species cover and abundance) in a 10x10m plot	1	Category Species cardinality	2008-10-21T09:26Z	Estimating species cardinality using Wilmanns cover-abundance scale (Wilmanns 1973)	PlotLagoas09
taxonIdLagoaSeca25	phytosociological survey estimating species cardinality (a combiantion of species cover and abundance) in a 10x10m plot	2m	Category Species cardinality	2008-10-21T09:26Z	Estimating species cardinality using Wilmanns cover-abundance scale (Wilmanns 1973)	PlotLagoas09
taxonIdLagoaSeca26	phytosociological survey estimating species cardinality (a combiantion of species cover and abundance) in a 10x10m plot	r	Category Species cardinality	2008-10-21T09:26Z	Estimating species cardinality using Wilmanns cover-abundance scale (Wilmanns 1973)	PlotLagoas09
taxonIdLagoaSeca29	phytosociological survey estimating species cardinality (a combiantion of species cover and abundance) in a 10x10m plot	2b	Category Species cardinality	2008-10-21T09:26Z	Estimating species cardinality using Wilmanns cover-abundance scale (Wilmanns 1973)	PlotLagoas09
taxonIdLagoaSeca34	phytosociological survey estimating species cardinality (a combiantion of species cover and abundance) in a 10x10m plot	1	Category Species cardinality	2008-10-21T09:26Z	Estimating species cardinality using Wilmanns cover-abundance scale (Wilmanns 1973)	PlotLagoas09
taxonIdLagoaSeca40	phytosociological survey estimating species cardinality (a combiantion of species cover and abundance) in a 10x10m plot	1	Category Species cardinality	2008-10-21T09:26Z	Estimating species cardinality using Wilmanns cover-abundance scale (Wilmanns 1973)	PlotLagoas09
taxonIdLagoaSeca42	phytosociological survey estimating species cardinality (a combiantion of species cover and abundance) in a 10x10m plot	1	Category Species cardinality	2008-10-21T09:26Z	Estimating species cardinality using Wilmanns cover-abundance scale (Wilmanns 1973)	PlotLagoas09
taxonIdLagoaSeca45	phytosociological survey estimating species cardinality (a combiantion of species cover and abundance) in a 10x10m plot	+	Category Species cardinality	2008-10-21T09:26Z	Estimating species cardinality using Wilmanns cover-abundance scale (Wilmanns 1973)	PlotLagoas09
taxonIdLagoaSeca49	phytosociological survey estimating species cardinality (a combiantion of species cover and abundance) in a 10x10m plot	r	Category Species cardinality	2008-10-21T09:26Z	Estimating species cardinality using Wilmanns cover-abundance scale (Wilmanns 1973)	PlotLagoas09
taxonIdLagoaSeca55	phytosociological survey estimating species cardinality (a combiantion of species cover and abundance) in a 10x10m plot	2a	Category Species cardinality	2008-10-21T09:26Z	Estimating species cardinality using Wilmanns cover-abundance scale (Wilmanns 1973)	PlotLagoas09
taxonIdLagoaSeca57	phytosociological survey estimating species cardinality (a combiantion of species cover and abundance) in a 10x10m plot	1	Category Species cardinality	2008-10-21T09:26Z	Estimating species cardinality using Wilmanns cover-abundance scale (Wilmanns 1973)	PlotLagoas09
taxonIdLagoaSeca58	phytosociological survey estimating species cardinality (a combiantion of species cover and abundance) in a 10x10m plot	2m	Category Species cardinality	2008-10-21T09:26Z	Estimating species cardinality using Wilmanns cover-abundance scale (Wilmanns 1973)	PlotLagoas09
taxonIdLagoaSeca59	phytosociological survey estimating species cardinality (a combiantion of species cover and abundance) in a 10x10m plot	2a	Category Species cardinality	2008-10-21T09:26Z	Estimating species cardinality using Wilmanns cover-abundance scale (Wilmanns 1973)	PlotLagoas09
taxonIdLagoaSeca60	phytosociological survey estimating species cardinality (a combiantion of species cover and abundance) in a 10x10m plot	2a	Category Species cardinality	2008-10-21T09:26Z	Estimating species cardinality using Wilmanns cover-abundance scale (Wilmanns 1973)	PlotLagoas09
taxonIdLagoaSeca61	phytosociological survey estimating species cardinality (a combiantion of species cover and abundance) in a 10x10m plot	2a	Category Species cardinality	2008-10-21T09:26Z	Estimating species cardinality using Wilmanns cover-abundance scale (Wilmanns 1973)	PlotLagoas09
taxonIdLagoaSeca62	phytosociological survey estimating species cardinality (a combiantion of species cover and abundance) in a 10x10m plot	2m	Category Species cardinality	2008-10-21T09:26Z	Estimating species cardinality using Wilmanns cover-abundance scale (Wilmanns 1973)	PlotLagoas09
taxonIdLagoaSeca67	phytosociological survey estimating species cardinality (a combiantion of species cover and abundance) in a 10x10m plot	+	Category Species cardinality	2008-10-21T09:26Z	Estimating species cardinality using Wilmanns cover-abundance scale (Wilmanns 1973)	PlotLagoas09
taxonIdLagoaSeca70	phytosociological survey estimating species cardinality (a combiantion of species cover and abundance) in a 10x10m plot	r	Category Species cardinality	2008-10-21T09:26Z	Estimating species cardinality using Wilmanns cover-abundance scale (Wilmanns 1973)	PlotLagoas09
taxonIdLagoaSeca71	phytosociological survey estimating species cardinality (a combiantion of species cover and abundance) in a 10x10m plot	+	Category Species cardinality	2008-10-21T09:26Z	Estimating species cardinality using Wilmanns cover-abundance scale (Wilmanns 1973)	PlotLagoas09
taxonIdLagoaSeca75	phytosociological survey estimating species cardinality (a combiantion of species cover and abundance) in a 10x10m plot	2m	Category Species cardinality	2008-10-21T09:26Z	Estimating species cardinality using Wilmanns cover-abundance scale (Wilmanns 1973)	PlotLagoas09
taxonIdLagoaSeca01	phytosociological survey estimating species cardinality (a combiantion of species cover and abundance) in a 10x10m plot	+	Category Species cardinality	2008-10-21T09:26Z	Estimating species cardinality using Wilmanns cover-abundance scale (Wilmanns 1973)	PlotLagoas10
taxonIdLagoaSeca04	phytosociological survey estimating species cardinality (a combiantion of species cover and abundance) in a 10x10m plot	1	Category Species cardinality	2008-10-21T09:26Z	Estimating species cardinality using Wilmanns cover-abundance scale (Wilmanns 1973)	PlotLagoas10
taxonIdLagoaSeca05	phytosociological survey estimating species cardinality (a combiantion of species cover and abundance) in a 10x10m plot	1	Category Species cardinality	2008-10-21T09:26Z	Estimating species cardinality using Wilmanns cover-abundance scale (Wilmanns 1973)	PlotLagoas10
taxonIdLagoaSeca09	phytosociological survey estimating species cardinality (a combiantion of species cover and abundance) in a 10x10m plot	+	Category Species cardinality	2008-10-21T09:26Z	Estimating species cardinality using Wilmanns cover-abundance scale (Wilmanns 1973)	PlotLagoas10
taxonIdLagoaSeca13	phytosociological survey estimating species cardinality (a combiantion of species cover and abundance) in a 10x10m plot	1	Category Species cardinality	2008-10-21T09:26Z	Estimating species cardinality using Wilmanns cover-abundance scale (Wilmanns 1973)	PlotLagoas10
taxonIdLagoaSeca15	phytosociological survey estimating species cardinality (a combiantion of species cover and abundance) in a 10x10m plot	+	Category Species cardinality	2008-10-21T09:26Z	Estimating species cardinality using Wilmanns cover-abundance scale (Wilmanns 1973)	PlotLagoas10
taxonIdLagoaSeca20	phytosociological survey estimating species cardinality (a combiantion of species cover and abundance) in a 10x10m plot	1	Category Species cardinality	2008-10-21T09:26Z	Estimating species cardinality using Wilmanns cover-abundance scale (Wilmanns 1973)	PlotLagoas10
taxonIdLagoaSeca23	phytosociological survey estimating species cardinality (a combiantion of species cover and abundance) in a 10x10m plot	2m	Category Species cardinality	2008-10-21T09:26Z	Estimating species cardinality using Wilmanns cover-abundance scale (Wilmanns 1973)	PlotLagoas10
taxonIdLagoaSeca24	phytosociological survey estimating species cardinality (a combiantion of species cover and abundance) in a 10x10m plot	2m	Category Species cardinality	2008-10-21T09:26Z	Estimating species cardinality using Wilmanns cover-abundance scale (Wilmanns 1973)	PlotLagoas10
taxonIdLagoaSeca25	phytosociological survey estimating species cardinality (a combiantion of species cover and abundance) in a 10x10m plot	2m	Category Species cardinality	2008-10-21T09:26Z	Estimating species cardinality using Wilmanns cover-abundance scale (Wilmanns 1973)	PlotLagoas10
taxonIdLagoaSeca29	phytosociological survey estimating species cardinality (a combiantion of species cover and abundance) in a 10x10m plot	2m	Category Species cardinality	2008-10-21T09:26Z	Estimating species cardinality using Wilmanns cover-abundance scale (Wilmanns 1973)	PlotLagoas10
taxonIdLagoaSeca30	phytosociological survey estimating species cardinality (a combiantion of species cover and abundance) in a 10x10m plot	2a	Category Species cardinality	2008-10-21T09:26Z	Estimating species cardinality using Wilmanns cover-abundance scale (Wilmanns 1973)	PlotLagoas10
taxonIdLagoaSeca32	phytosociological survey estimating species cardinality (a combiantion of species cover and abundance) in a 10x10m plot	1	Category Species cardinality	2008-10-21T09:26Z	Estimating species cardinality using Wilmanns cover-abundance scale (Wilmanns 1973)	PlotLagoas10
taxonIdLagoaSeca35	phytosociological survey estimating species cardinality (a combiantion of species cover and abundance) in a 10x10m plot	1	Category Species cardinality	2008-10-21T09:26Z	Estimating species cardinality using Wilmanns cover-abundance scale (Wilmanns 1973)	PlotLagoas10
taxonIdLagoaSeca57	phytosociological survey estimating species cardinality (a combiantion of species cover and abundance) in a 10x10m plot	1	Category Species cardinality	2008-10-21T09:26Z	Estimating species cardinality using Wilmanns cover-abundance scale (Wilmanns 1973)	PlotLagoas10
taxonIdLagoaSeca58	phytosociological survey estimating species cardinality (a combiantion of species cover and abundance) in a 10x10m plot	2m	Category Species cardinality	2008-10-21T09:26Z	Estimating species cardinality using Wilmanns cover-abundance scale (Wilmanns 1973)	PlotLagoas10
taxonIdLagoaSeca59	phytosociological survey estimating species cardinality (a combiantion of species cover and abundance) in a 10x10m plot	1	Category Species cardinality	2008-10-21T09:26Z	Estimating species cardinality using Wilmanns cover-abundance scale (Wilmanns 1973)	PlotLagoas10
taxonIdLagoaSeca60	phytosociological survey estimating species cardinality (a combiantion of species cover and abundance) in a 10x10m plot	2a	Category Species cardinality	2008-10-21T09:26Z	Estimating species cardinality using Wilmanns cover-abundance scale (Wilmanns 1973)	PlotLagoas10
taxonIdLagoaSeca61	phytosociological survey estimating species cardinality (a combiantion of species cover and abundance) in a 10x10m plot	1	Category Species cardinality	2008-10-21T09:26Z	Estimating species cardinality using Wilmanns cover-abundance scale (Wilmanns 1973)	PlotLagoas10
taxonIdLagoaSeca62	phytosociological survey estimating species cardinality (a combiantion of species cover and abundance) in a 10x10m plot	2m	Category Species cardinality	2008-10-21T09:26Z	Estimating species cardinality using Wilmanns cover-abundance scale (Wilmanns 1973)	PlotLagoas10
taxonIdLagoaSeca66	phytosociological survey estimating species cardinality (a combiantion of species cover and abundance) in a 10x10m plot	1	Category Species cardinality	2008-10-21T09:26Z	Estimating species cardinality using Wilmanns cover-abundance scale (Wilmanns 1973)	PlotLagoas10
taxonIdLagoaSeca71	phytosociological survey estimating species cardinality (a combiantion of species cover and abundance) in a 10x10m plot	1	Category Species cardinality	2008-10-21T09:26Z	Estimating species cardinality using Wilmanns cover-abundance scale (Wilmanns 1973)	PlotLagoas10
taxonIdLagoaSeca74	phytosociological survey estimating species cardinality (a combiantion of species cover and abundance) in a 10x10m plot	1	Category Species cardinality	2008-10-21T09:26Z	Estimating species cardinality using Wilmanns cover-abundance scale (Wilmanns 1973)	PlotLagoas10
taxonIdLagoaSeca75	phytosociological survey estimating species cardinality (a combiantion of species cover and abundance) in a 10x10m plot	2a	Category Species cardinality	2008-10-21T09:26Z	Estimating species cardinality using Wilmanns cover-abundance scale (Wilmanns 1973)	PlotLagoas10
taxonIdLagoaSeca01	phytosociological survey estimating species cardinality (a combiantion of species cover and abundance) in a 10x10m plot	+	Category Species cardinality	2008-10-21T09:26Z	Estimating species cardinality using Wilmanns cover-abundance scale (Wilmanns 1973)	PlotLagoas11
taxonIdLagoaSeca06	phytosociological survey estimating species cardinality (a combiantion of species cover and abundance) in a 10x10m plot	+	Category Species cardinality	2008-10-21T09:26Z	Estimating species cardinality using Wilmanns cover-abundance scale (Wilmanns 1973)	PlotLagoas11
taxonIdLagoaSeca13	phytosociological survey estimating species cardinality (a combiantion of species cover and abundance) in a 10x10m plot	2m	Category Species cardinality	2008-10-21T09:26Z	Estimating species cardinality using Wilmanns cover-abundance scale (Wilmanns 1973)	PlotLagoas11
taxonIdLagoaSeca15	phytosociological survey estimating species cardinality (a combiantion of species cover and abundance) in a 10x10m plot	1	Category Species cardinality	2008-10-21T09:26Z	Estimating species cardinality using Wilmanns cover-abundance scale (Wilmanns 1973)	PlotLagoas11
taxonIdLagoaSeca20	phytosociological survey estimating species cardinality (a combiantion of species cover and abundance) in a 10x10m plot	+	Category Species cardinality	2008-10-21T09:26Z	Estimating species cardinality using Wilmanns cover-abundance scale (Wilmanns 1973)	PlotLagoas11
taxonIdLagoaSeca21	phytosociological survey estimating species cardinality (a combiantion of species cover and abundance) in a 10x10m plot	r	Category Species cardinality	2008-10-21T09:26Z	Estimating species cardinality using Wilmanns cover-abundance scale (Wilmanns 1973)	PlotLagoas11
taxonIdLagoaSeca22	phytosociological survey estimating species cardinality (a combiantion of species cover and abundance) in a 10x10m plot	2m	Category Species cardinality	2008-10-21T09:26Z	Estimating species cardinality using Wilmanns cover-abundance scale (Wilmanns 1973)	PlotLagoas11
taxonIdLagoaSeca25	phytosociological survey estimating species cardinality (a combiantion of species cover and abundance) in a 10x10m plot	1	Category Species cardinality	2008-10-21T09:26Z	Estimating species cardinality using Wilmanns cover-abundance scale (Wilmanns 1973)	PlotLagoas11
taxonIdLagoaSeca29	phytosociological survey estimating species cardinality (a combiantion of species cover and abundance) in a 10x10m plot	2b	Category Species cardinality	2008-10-21T09:26Z	Estimating species cardinality using Wilmanns cover-abundance scale (Wilmanns 1973)	PlotLagoas11
taxonIdLagoaSeca30	phytosociological survey estimating species cardinality (a combiantion of species cover and abundance) in a 10x10m plot	2m	Category Species cardinality	2008-10-21T09:26Z	Estimating species cardinality using Wilmanns cover-abundance scale (Wilmanns 1973)	PlotLagoas11
taxonIdLagoaSeca32	phytosociological survey estimating species cardinality (a combiantion of species cover and abundance) in a 10x10m plot	2m	Category Species cardinality	2008-10-21T09:26Z	Estimating species cardinality using Wilmanns cover-abundance scale (Wilmanns 1973)	PlotLagoas11
taxonIdLagoaSeca34	phytosociological survey estimating species cardinality (a combiantion of species cover and abundance) in a 10x10m plot	+	Category Species cardinality	2008-10-21T09:26Z	Estimating species cardinality using Wilmanns cover-abundance scale (Wilmanns 1973)	PlotLagoas11
taxonIdLagoaSeca35	phytosociological survey estimating species cardinality (a combiantion of species cover and abundance) in a 10x10m plot	1	Category Species cardinality	2008-10-21T09:26Z	Estimating species cardinality using Wilmanns cover-abundance scale (Wilmanns 1973)	PlotLagoas11
taxonIdLagoaSeca41	phytosociological survey estimating species cardinality (a combiantion of species cover and abundance) in a 10x10m plot	2m	Category Species cardinality	2008-10-21T09:26Z	Estimating species cardinality using Wilmanns cover-abundance scale (Wilmanns 1973)	PlotLagoas11
taxonIdLagoaSeca57	phytosociological survey estimating species cardinality (a combiantion of species cover and abundance) in a 10x10m plot	1	Category Species cardinality	2008-10-21T09:26Z	Estimating species cardinality using Wilmanns cover-abundance scale (Wilmanns 1973)	PlotLagoas11
taxonIdLagoaSeca58	phytosociological survey estimating species cardinality (a combiantion of species cover and abundance) in a 10x10m plot	2m	Category Species cardinality	2008-10-21T09:26Z	Estimating species cardinality using Wilmanns cover-abundance scale (Wilmanns 1973)	PlotLagoas11
taxonIdLagoaSeca59	phytosociological survey estimating species cardinality (a combiantion of species cover and abundance) in a 10x10m plot	1	Category Species cardinality	2008-10-21T09:26Z	Estimating species cardinality using Wilmanns cover-abundance scale (Wilmanns 1973)	PlotLagoas11
taxonIdLagoaSeca60	phytosociological survey estimating species cardinality (a combiantion of species cover and abundance) in a 10x10m plot	2m	Category Species cardinality	2008-10-21T09:26Z	Estimating species cardinality using Wilmanns cover-abundance scale (Wilmanns 1973)	PlotLagoas11
taxonIdLagoaSeca62	phytosociological survey estimating species cardinality (a combiantion of species cover and abundance) in a 10x10m plot	+	Category Species cardinality	2008-10-21T09:26Z	Estimating species cardinality using Wilmanns cover-abundance scale (Wilmanns 1973)	PlotLagoas11
taxonIdLagoaSeca66	phytosociological survey estimating species cardinality (a combiantion of species cover and abundance) in a 10x10m plot	1	Category Species cardinality	2008-10-21T09:26Z	Estimating species cardinality using Wilmanns cover-abundance scale (Wilmanns 1973)	PlotLagoas11
taxonIdLagoaSeca74	phytosociological survey estimating species cardinality (a combiantion of species cover and abundance) in a 10x10m plot	2m	Category Species cardinality	2008-10-21T09:26Z	Estimating species cardinality using Wilmanns cover-abundance scale (Wilmanns 1973)	PlotLagoas11
taxonIdLagoaSeca75	phytosociological survey estimating species cardinality (a combiantion of species cover and abundance) in a 10x10m plot	2m	Category Species cardinality	2008-10-21T09:26Z	Estimating species cardinality using Wilmanns cover-abundance scale (Wilmanns 1973)	PlotLagoas11
taxonIdLagoaSeca01	phytosociological survey estimating species cardinality (a combiantion of species cover and abundance) in a 10x10m plot	+	Category Species cardinality	2008-10-21T09:26Z	Estimating species cardinality using Wilmanns cover-abundance scale (Wilmanns 1973)	PlotLagoas12
taxonIdLagoaSeca04	phytosociological survey estimating species cardinality (a combiantion of species cover and abundance) in a 10x10m plot	2m	Category Species cardinality	2008-10-21T09:26Z	Estimating species cardinality using Wilmanns cover-abundance scale (Wilmanns 1973)	PlotLagoas12
taxonIdLagoaSeca08	phytosociological survey estimating species cardinality (a combiantion of species cover and abundance) in a 10x10m plot	+	Category Species cardinality	2008-10-21T09:26Z	Estimating species cardinality using Wilmanns cover-abundance scale (Wilmanns 1973)	PlotLagoas12
taxonIdLagoaSeca10	phytosociological survey estimating species cardinality (a combiantion of species cover and abundance) in a 10x10m plot	1	Category Species cardinality	2008-10-21T09:26Z	Estimating species cardinality using Wilmanns cover-abundance scale (Wilmanns 1973)	PlotLagoas12
taxonIdLagoaSeca13	phytosociological survey estimating species cardinality (a combiantion of species cover and abundance) in a 10x10m plot	1	Category Species cardinality	2008-10-21T09:26Z	Estimating species cardinality using Wilmanns cover-abundance scale (Wilmanns 1973)	PlotLagoas12
taxonIdLagoaSeca14	phytosociological survey estimating species cardinality (a combiantion of species cover and abundance) in a 10x10m plot	1	Category Species cardinality	2008-10-21T09:26Z	Estimating species cardinality using Wilmanns cover-abundance scale (Wilmanns 1973)	PlotLagoas12
taxonIdLagoaSeca15	phytosociological survey estimating species cardinality (a combiantion of species cover and abundance) in a 10x10m plot	2m	Category Species cardinality	2008-10-21T09:26Z	Estimating species cardinality using Wilmanns cover-abundance scale (Wilmanns 1973)	PlotLagoas12
taxonIdLagoaSeca20	phytosociological survey estimating species cardinality (a combiantion of species cover and abundance) in a 10x10m plot	+	Category Species cardinality	2008-10-21T09:26Z	Estimating species cardinality using Wilmanns cover-abundance scale (Wilmanns 1973)	PlotLagoas12
taxonIdLagoaSeca25	phytosociological survey estimating species cardinality (a combiantion of species cover and abundance) in a 10x10m plot	1	Category Species cardinality	2008-10-21T09:26Z	Estimating species cardinality using Wilmanns cover-abundance scale (Wilmanns 1973)	PlotLagoas12
taxonIdLagoaSeca29	phytosociological survey estimating species cardinality (a combiantion of species cover and abundance) in a 10x10m plot	2a	Category Species cardinality	2008-10-21T09:26Z	Estimating species cardinality using Wilmanns cover-abundance scale (Wilmanns 1973)	PlotLagoas12
taxonIdLagoaSeca30	phytosociological survey estimating species cardinality (a combiantion of species cover and abundance) in a 10x10m plot	2m	Category Species cardinality	2008-10-21T09:26Z	Estimating species cardinality using Wilmanns cover-abundance scale (Wilmanns 1973)	PlotLagoas12
taxonIdLagoaSeca32	phytosociological survey estimating species cardinality (a combiantion of species cover and abundance) in a 10x10m plot	1	Category Species cardinality	2008-10-21T09:26Z	Estimating species cardinality using Wilmanns cover-abundance scale (Wilmanns 1973)	PlotLagoas12
taxonIdLagoaSeca33	phytosociological survey estimating species cardinality (a combiantion of species cover and abundance) in a 10x10m plot	+	Category Species cardinality	2008-10-21T09:26Z	Estimating species cardinality using Wilmanns cover-abundance scale (Wilmanns 1973)	PlotLagoas12
taxonIdLagoaSeca34	phytosociological survey estimating species cardinality (a combiantion of species cover and abundance) in a 10x10m plot	1	Category Species cardinality	2008-10-21T09:26Z	Estimating species cardinality using Wilmanns cover-abundance scale (Wilmanns 1973)	PlotLagoas12
taxonIdLagoaSeca35	phytosociological survey estimating species cardinality (a combiantion of species cover and abundance) in a 10x10m plot	1	Category Species cardinality	2008-10-21T09:26Z	Estimating species cardinality using Wilmanns cover-abundance scale (Wilmanns 1973)	PlotLagoas12
taxonIdLagoaSeca40	phytosociological survey estimating species cardinality (a combiantion of species cover and abundance) in a 10x10m plot	+	Category Species cardinality	2008-10-21T09:26Z	Estimating species cardinality using Wilmanns cover-abundance scale (Wilmanns 1973)	PlotLagoas12
taxonIdLagoaSeca41	phytosociological survey estimating species cardinality (a combiantion of species cover and abundance) in a 10x10m plot	1	Category Species cardinality	2008-10-21T09:26Z	Estimating species cardinality using Wilmanns cover-abundance scale (Wilmanns 1973)	PlotLagoas12
taxonIdLagoaSeca42	phytosociological survey estimating species cardinality (a combiantion of species cover and abundance) in a 10x10m plot	+	Category Species cardinality	2008-10-21T09:26Z	Estimating species cardinality using Wilmanns cover-abundance scale (Wilmanns 1973)	PlotLagoas12
taxonIdLagoaSeca50	phytosociological survey estimating species cardinality (a combiantion of species cover and abundance) in a 10x10m plot	r	Category Species cardinality	2008-10-21T09:26Z	Estimating species cardinality using Wilmanns cover-abundance scale (Wilmanns 1973)	PlotLagoas12
taxonIdLagoaSeca58	phytosociological survey estimating species cardinality (a combiantion of species cover and abundance) in a 10x10m plot	2a	Category Species cardinality	2008-10-21T09:26Z	Estimating species cardinality using Wilmanns cover-abundance scale (Wilmanns 1973)	PlotLagoas12
taxonIdLagoaSeca59	phytosociological survey estimating species cardinality (a combiantion of species cover and abundance) in a 10x10m plot	2m	Category Species cardinality	2008-10-21T09:26Z	Estimating species cardinality using Wilmanns cover-abundance scale (Wilmanns 1973)	PlotLagoas12
taxonIdLagoaSeca60	phytosociological survey estimating species cardinality (a combiantion of species cover and abundance) in a 10x10m plot	2a	Category Species cardinality	2008-10-21T09:26Z	Estimating species cardinality using Wilmanns cover-abundance scale (Wilmanns 1973)	PlotLagoas12
taxonIdLagoaSeca61	phytosociological survey estimating species cardinality (a combiantion of species cover and abundance) in a 10x10m plot	+	Category Species cardinality	2008-10-21T09:26Z	Estimating species cardinality using Wilmanns cover-abundance scale (Wilmanns 1973)	PlotLagoas12
taxonIdLagoaSeca62	phytosociological survey estimating species cardinality (a combiantion of species cover and abundance) in a 10x10m plot	2m	Category Species cardinality	2008-10-21T09:26Z	Estimating species cardinality using Wilmanns cover-abundance scale (Wilmanns 1973)	PlotLagoas12
taxonIdLagoaSeca65	phytosociological survey estimating species cardinality (a combiantion of species cover and abundance) in a 10x10m plot	1	Category Species cardinality	2008-10-21T09:26Z	Estimating species cardinality using Wilmanns cover-abundance scale (Wilmanns 1973)	PlotLagoas12
taxonIdLagoaSeca66	phytosociological survey estimating species cardinality (a combiantion of species cover and abundance) in a 10x10m plot	1	Category Species cardinality	2008-10-21T09:26Z	Estimating species cardinality using Wilmanns cover-abundance scale (Wilmanns 1973)	PlotLagoas12
taxonIdLagoaSeca72	phytosociological survey estimating species cardinality (a combiantion of species cover and abundance) in a 10x10m plot	r	Category Species cardinality	2008-10-21T09:26Z	Estimating species cardinality using Wilmanns cover-abundance scale (Wilmanns 1973)	PlotLagoas12
taxonIdLagoaSeca74	phytosociological survey estimating species cardinality (a combiantion of species cover and abundance) in a 10x10m plot	1	Category Species cardinality	2008-10-21T09:26Z	Estimating species cardinality using Wilmanns cover-abundance scale (Wilmanns 1973)	PlotLagoas12
taxonIdLagoaSeca75	phytosociological survey estimating species cardinality (a combiantion of species cover and abundance) in a 10x10m plot	2m	Category Species cardinality	2008-10-21T09:26Z	Estimating species cardinality using Wilmanns cover-abundance scale (Wilmanns 1973)	PlotLagoas12
taxonIdLagoaSeca76	phytosociological survey estimating species cardinality (a combiantion of species cover and abundance) in a 10x10m plot	1	Category Species cardinality	2008-10-21T09:26Z	Estimating species cardinality using Wilmanns cover-abundance scale (Wilmanns 1973)	PlotLagoas12
taxonIdLagoaSeca01	phytosociological survey estimating species cardinality (a combiantion of species cover and abundance) in a 10x10m plot	+	Category Species cardinality	2008-10-21T09:26Z	Estimating species cardinality using Wilmanns cover-abundance scale (Wilmanns 1973)	PlotLagoas13
taxonIdLagoaSeca04	phytosociological survey estimating species cardinality (a combiantion of species cover and abundance) in a 10x10m plot	1	Category Species cardinality	2008-10-21T09:26Z	Estimating species cardinality using Wilmanns cover-abundance scale (Wilmanns 1973)	PlotLagoas13
taxonIdLagoaSeca05	phytosociological survey estimating species cardinality (a combiantion of species cover and abundance) in a 10x10m plot	+	Category Species cardinality	2008-10-21T09:26Z	Estimating species cardinality using Wilmanns cover-abundance scale (Wilmanns 1973)	PlotLagoas13
taxonIdLagoaSeca06	phytosociological survey estimating species cardinality (a combiantion of species cover and abundance) in a 10x10m plot	1	Category Species cardinality	2008-10-21T09:26Z	Estimating species cardinality using Wilmanns cover-abundance scale (Wilmanns 1973)	PlotLagoas13
taxonIdLagoaSeca07	phytosociological survey estimating species cardinality (a combiantion of species cover and abundance) in a 10x10m plot	1	Category Species cardinality	2008-10-21T09:26Z	Estimating species cardinality using Wilmanns cover-abundance scale (Wilmanns 1973)	PlotLagoas13
taxonIdLagoaSeca08	phytosociological survey estimating species cardinality (a combiantion of species cover and abundance) in a 10x10m plot	2m	Category Species cardinality	2008-10-21T09:26Z	Estimating species cardinality using Wilmanns cover-abundance scale (Wilmanns 1973)	PlotLagoas13
taxonIdLagoaSeca11	phytosociological survey estimating species cardinality (a combiantion of species cover and abundance) in a 10x10m plot	+	Category Species cardinality	2008-10-21T09:26Z	Estimating species cardinality using Wilmanns cover-abundance scale (Wilmanns 1973)	PlotLagoas13
taxonIdLagoaSeca14	phytosociological survey estimating species cardinality (a combiantion of species cover and abundance) in a 10x10m plot	+	Category Species cardinality	2008-10-21T09:26Z	Estimating species cardinality using Wilmanns cover-abundance scale (Wilmanns 1973)	PlotLagoas13
taxonIdLagoaSeca15	phytosociological survey estimating species cardinality (a combiantion of species cover and abundance) in a 10x10m plot	+	Category Species cardinality	2008-10-21T09:26Z	Estimating species cardinality using Wilmanns cover-abundance scale (Wilmanns 1973)	PlotLagoas13
taxonIdLagoaSeca20	phytosociological survey estimating species cardinality (a combiantion of species cover and abundance) in a 10x10m plot	+	Category Species cardinality	2008-10-21T09:26Z	Estimating species cardinality using Wilmanns cover-abundance scale (Wilmanns 1973)	PlotLagoas13
taxonIdLagoaSeca24	phytosociological survey estimating species cardinality (a combiantion of species cover and abundance) in a 10x10m plot	+	Category Species cardinality	2008-10-21T09:26Z	Estimating species cardinality using Wilmanns cover-abundance scale (Wilmanns 1973)	PlotLagoas13
taxonIdLagoaSeca25	phytosociological survey estimating species cardinality (a combiantion of species cover and abundance) in a 10x10m plot	2m	Category Species cardinality	2008-10-21T09:26Z	Estimating species cardinality using Wilmanns cover-abundance scale (Wilmanns 1973)	PlotLagoas13
taxonIdLagoaSeca26	phytosociological survey estimating species cardinality (a combiantion of species cover and abundance) in a 10x10m plot	+	Category Species cardinality	2008-10-21T09:26Z	Estimating species cardinality using Wilmanns cover-abundance scale (Wilmanns 1973)	PlotLagoas13
taxonIdLagoaSeca30	phytosociological survey estimating species cardinality (a combiantion of species cover and abundance) in a 10x10m plot	+	Category Species cardinality	2008-10-21T09:26Z	Estimating species cardinality using Wilmanns cover-abundance scale (Wilmanns 1973)	PlotLagoas13
taxonIdLagoaSeca33	phytosociological survey estimating species cardinality (a combiantion of species cover and abundance) in a 10x10m plot	1	Category Species cardinality	2008-10-21T09:26Z	Estimating species cardinality using Wilmanns cover-abundance scale (Wilmanns 1973)	PlotLagoas13
taxonIdLagoaSeca34	phytosociological survey estimating species cardinality (a combiantion of species cover and abundance) in a 10x10m plot	1	Category Species cardinality	2008-10-21T09:26Z	Estimating species cardinality using Wilmanns cover-abundance scale (Wilmanns 1973)	PlotLagoas13
taxonIdLagoaSeca35	phytosociological survey estimating species cardinality (a combiantion of species cover and abundance) in a 10x10m plot	1	Category Species cardinality	2008-10-21T09:26Z	Estimating species cardinality using Wilmanns cover-abundance scale (Wilmanns 1973)	PlotLagoas13
taxonIdLagoaSeca36	phytosociological survey estimating species cardinality (a combiantion of species cover and abundance) in a 10x10m plot	+	Category Species cardinality	2008-10-21T09:26Z	Estimating species cardinality using Wilmanns cover-abundance scale (Wilmanns 1973)	PlotLagoas13
taxonIdLagoaSeca37	phytosociological survey estimating species cardinality (a combiantion of species cover and abundance) in a 10x10m plot	1	Category Species cardinality	2008-10-21T09:26Z	Estimating species cardinality using Wilmanns cover-abundance scale (Wilmanns 1973)	PlotLagoas13
taxonIdLagoaSeca39	phytosociological survey estimating species cardinality (a combiantion of species cover and abundance) in a 10x10m plot	+	Category Species cardinality	2008-10-21T09:26Z	Estimating species cardinality using Wilmanns cover-abundance scale (Wilmanns 1973)	PlotLagoas13
taxonIdLagoaSeca40	phytosociological survey estimating species cardinality (a combiantion of species cover and abundance) in a 10x10m plot	2m	Category Species cardinality	2008-10-21T09:26Z	Estimating species cardinality using Wilmanns cover-abundance scale (Wilmanns 1973)	PlotLagoas13
taxonIdLagoaSeca50	phytosociological survey estimating species cardinality (a combiantion of species cover and abundance) in a 10x10m plot	1	Category Species cardinality	2008-10-21T09:26Z	Estimating species cardinality using Wilmanns cover-abundance scale (Wilmanns 1973)	PlotLagoas13
taxonIdLagoaSeca56	phytosociological survey estimating species cardinality (a combiantion of species cover and abundance) in a 10x10m plot	+	Category Species cardinality	2008-10-21T09:26Z	Estimating species cardinality using Wilmanns cover-abundance scale (Wilmanns 1973)	PlotLagoas13
taxonIdLagoaSeca58	phytosociological survey estimating species cardinality (a combiantion of species cover and abundance) in a 10x10m plot	2m	Category Species cardinality	2008-10-21T09:26Z	Estimating species cardinality using Wilmanns cover-abundance scale (Wilmanns 1973)	PlotLagoas13
taxonIdLagoaSeca59	phytosociological survey estimating species cardinality (a combiantion of species cover and abundance) in a 10x10m plot	1	Category Species cardinality	2008-10-21T09:26Z	Estimating species cardinality using Wilmanns cover-abundance scale (Wilmanns 1973)	PlotLagoas13
taxonIdLagoaSeca60	phytosociological survey estimating species cardinality (a combiantion of species cover and abundance) in a 10x10m plot	2m	Category Species cardinality	2008-10-21T09:26Z	Estimating species cardinality using Wilmanns cover-abundance scale (Wilmanns 1973)	PlotLagoas13
taxonIdLagoaSeca62	phytosociological survey estimating species cardinality (a combiantion of species cover and abundance) in a 10x10m plot	2m	Category Species cardinality	2008-10-21T09:26Z	Estimating species cardinality using Wilmanns cover-abundance scale (Wilmanns 1973)	PlotLagoas13
taxonIdLagoaSeca65	phytosociological survey estimating species cardinality (a combiantion of species cover and abundance) in a 10x10m plot	+	Category Species cardinality	2008-10-21T09:26Z	Estimating species cardinality using Wilmanns cover-abundance scale (Wilmanns 1973)	PlotLagoas13
taxonIdLagoaSeca66	phytosociological survey estimating species cardinality (a combiantion of species cover and abundance) in a 10x10m plot	2m	Category Species cardinality	2008-10-21T09:26Z	Estimating species cardinality using Wilmanns cover-abundance scale (Wilmanns 1973)	PlotLagoas13
taxonIdLagoaSeca70	phytosociological survey estimating species cardinality (a combiantion of species cover and abundance) in a 10x10m plot	1	Category Species cardinality	2008-10-21T09:26Z	Estimating species cardinality using Wilmanns cover-abundance scale (Wilmanns 1973)	PlotLagoas13
taxonIdLagoaSeca72	phytosociological survey estimating species cardinality (a combiantion of species cover and abundance) in a 10x10m plot	1	Category Species cardinality	2008-10-21T09:26Z	Estimating species cardinality using Wilmanns cover-abundance scale (Wilmanns 1973)	PlotLagoas13
taxonIdLagoaSeca75	phytosociological survey estimating species cardinality (a combiantion of species cover and abundance) in a 10x10m plot	1	Category Species cardinality	2008-10-21T09:26Z	Estimating species cardinality using Wilmanns cover-abundance scale (Wilmanns 1973)	PlotLagoas13
taxonIdLagoaSeca76	phytosociological survey estimating species cardinality (a combiantion of species cover and abundance) in a 10x10m plot	+	Category Species cardinality	2008-10-21T09:26Z	Estimating species cardinality using Wilmanns cover-abundance scale (Wilmanns 1973)	PlotLagoas13
taxonIdLagoaSeca01	phytosociological survey estimating species cardinality (a combiantion of species cover and abundance) in a 10x10m plot	1	Category Species cardinality	2008-10-21T09:26Z	Estimating species cardinality using Wilmanns cover-abundance scale (Wilmanns 1973)	PlotLagoas14
taxonIdLagoaSeca02	phytosociological survey estimating species cardinality (a combiantion of species cover and abundance) in a 10x10m plot	1	Category Species cardinality	2008-10-21T09:26Z	Estimating species cardinality using Wilmanns cover-abundance scale (Wilmanns 1973)	PlotLagoas14
taxonIdLagoaSeca04	phytosociological survey estimating species cardinality (a combiantion of species cover and abundance) in a 10x10m plot	1	Category Species cardinality	2008-10-21T09:26Z	Estimating species cardinality using Wilmanns cover-abundance scale (Wilmanns 1973)	PlotLagoas14
taxonIdLagoaSeca10	phytosociological survey estimating species cardinality (a combiantion of species cover and abundance) in a 10x10m plot	+	Category Species cardinality	2008-10-21T09:26Z	Estimating species cardinality using Wilmanns cover-abundance scale (Wilmanns 1973)	PlotLagoas14
taxonIdLagoaSeca12	phytosociological survey estimating species cardinality (a combiantion of species cover and abundance) in a 10x10m plot	1	Category Species cardinality	2008-10-21T09:26Z	Estimating species cardinality using Wilmanns cover-abundance scale (Wilmanns 1973)	PlotLagoas14
taxonIdLagoaSeca13	phytosociological survey estimating species cardinality (a combiantion of species cover and abundance) in a 10x10m plot	1	Category Species cardinality	2008-10-21T09:26Z	Estimating species cardinality using Wilmanns cover-abundance scale (Wilmanns 1973)	PlotLagoas14
taxonIdLagoaSeca17	phytosociological survey estimating species cardinality (a combiantion of species cover and abundance) in a 10x10m plot	+	Category Species cardinality	2008-10-21T09:26Z	Estimating species cardinality using Wilmanns cover-abundance scale (Wilmanns 1973)	PlotLagoas14
taxonIdLagoaSeca25	phytosociological survey estimating species cardinality (a combiantion of species cover and abundance) in a 10x10m plot	2m	Category Species cardinality	2008-10-21T09:26Z	Estimating species cardinality using Wilmanns cover-abundance scale (Wilmanns 1973)	PlotLagoas14
taxonIdLagoaSeca27	phytosociological survey estimating species cardinality (a combiantion of species cover and abundance) in a 10x10m plot	1	Category Species cardinality	2008-10-21T09:26Z	Estimating species cardinality using Wilmanns cover-abundance scale (Wilmanns 1973)	PlotLagoas14
taxonIdLagoaSeca34	phytosociological survey estimating species cardinality (a combiantion of species cover and abundance) in a 10x10m plot	1	Category Species cardinality	2008-10-21T09:26Z	Estimating species cardinality using Wilmanns cover-abundance scale (Wilmanns 1973)	PlotLagoas14
taxonIdLagoaSeca41	phytosociological survey estimating species cardinality (a combiantion of species cover and abundance) in a 10x10m plot	1	Category Species cardinality	2008-10-21T09:26Z	Estimating species cardinality using Wilmanns cover-abundance scale (Wilmanns 1973)	PlotLagoas14
taxonIdLagoaSeca44	phytosociological survey estimating species cardinality (a combiantion of species cover and abundance) in a 10x10m plot	r	Category Species cardinality	2008-10-21T09:26Z	Estimating species cardinality using Wilmanns cover-abundance scale (Wilmanns 1973)	PlotLagoas14
taxonIdLagoaSeca55	phytosociological survey estimating species cardinality (a combiantion of species cover and abundance) in a 10x10m plot	2m	Category Species cardinality	2008-10-21T09:26Z	Estimating species cardinality using Wilmanns cover-abundance scale (Wilmanns 1973)	PlotLagoas14
taxonIdLagoaSeca58	phytosociological survey estimating species cardinality (a combiantion of species cover and abundance) in a 10x10m plot	2a	Category Species cardinality	2008-10-21T09:26Z	Estimating species cardinality using Wilmanns cover-abundance scale (Wilmanns 1973)	PlotLagoas14
taxonIdLagoaSeca59	phytosociological survey estimating species cardinality (a combiantion of species cover and abundance) in a 10x10m plot	2a	Category Species cardinality	2008-10-21T09:26Z	Estimating species cardinality using Wilmanns cover-abundance scale (Wilmanns 1973)	PlotLagoas14
taxonIdLagoaSeca60	phytosociological survey estimating species cardinality (a combiantion of species cover and abundance) in a 10x10m plot	2a	Category Species cardinality	2008-10-21T09:26Z	Estimating species cardinality using Wilmanns cover-abundance scale (Wilmanns 1973)	PlotLagoas14
taxonIdLagoaSeca62	phytosociological survey estimating species cardinality (a combiantion of species cover and abundance) in a 10x10m plot	2m	Category Species cardinality	2008-10-21T09:26Z	Estimating species cardinality using Wilmanns cover-abundance scale (Wilmanns 1973)	PlotLagoas14
taxonIdLagoaSeca70	phytosociological survey estimating species cardinality (a combiantion of species cover and abundance) in a 10x10m plot	+	Category Species cardinality	2008-10-21T09:26Z	Estimating species cardinality using Wilmanns cover-abundance scale (Wilmanns 1973)	PlotLagoas14
taxonIdLagoaSeca71	phytosociological survey estimating species cardinality (a combiantion of species cover and abundance) in a 10x10m plot	1	Category Species cardinality	2008-10-21T09:26Z	Estimating species cardinality using Wilmanns cover-abundance scale (Wilmanns 1973)	PlotLagoas14
taxonIdLagoaSeca75	phytosociological survey estimating species cardinality (a combiantion of species cover and abundance) in a 10x10m plot	2m	Category Species cardinality	2008-10-21T09:26Z	Estimating species cardinality using Wilmanns cover-abundance scale (Wilmanns 1973)	PlotLagoas14
taxonIdLagoaSeca76	phytosociological survey estimating species cardinality (a combiantion of species cover and abundance) in a 10x10m plot	1	Category Species cardinality	2008-10-21T09:26Z	Estimating species cardinality using Wilmanns cover-abundance scale (Wilmanns 1973)	PlotLagoas14
taxonIdLagoaSeca01	phytosociological survey estimating species cardinality (a combiantion of species cover and abundance) in a 10x10m plot	1	Category Species cardinality	2008-10-21T09:26Z	Estimating species cardinality using Wilmanns cover-abundance scale (Wilmanns 1973)	PlotLagoas15
taxonIdLagoaSeca04	phytosociological survey estimating species cardinality (a combiantion of species cover and abundance) in a 10x10m plot	2m	Category Species cardinality	2008-10-21T09:26Z	Estimating species cardinality using Wilmanns cover-abundance scale (Wilmanns 1973)	PlotLagoas15
taxonIdLagoaSeca05	phytosociological survey estimating species cardinality (a combiantion of species cover and abundance) in a 10x10m plot	1	Category Species cardinality	2008-10-21T09:26Z	Estimating species cardinality using Wilmanns cover-abundance scale (Wilmanns 1973)	PlotLagoas15
taxonIdLagoaSeca10	phytosociological survey estimating species cardinality (a combiantion of species cover and abundance) in a 10x10m plot	r	Category Species cardinality	2008-10-21T09:26Z	Estimating species cardinality using Wilmanns cover-abundance scale (Wilmanns 1973)	PlotLagoas15
taxonIdLagoaSeca11	phytosociological survey estimating species cardinality (a combiantion of species cover and abundance) in a 10x10m plot	+	Category Species cardinality	2008-10-21T09:26Z	Estimating species cardinality using Wilmanns cover-abundance scale (Wilmanns 1973)	PlotLagoas15
taxonIdLagoaSeca13	phytosociological survey estimating species cardinality (a combiantion of species cover and abundance) in a 10x10m plot	1	Category Species cardinality	2008-10-21T09:26Z	Estimating species cardinality using Wilmanns cover-abundance scale (Wilmanns 1973)	PlotLagoas15
taxonIdLagoaSeca14	phytosociological survey estimating species cardinality (a combiantion of species cover and abundance) in a 10x10m plot	+	Category Species cardinality	2008-10-21T09:26Z	Estimating species cardinality using Wilmanns cover-abundance scale (Wilmanns 1973)	PlotLagoas15
taxonIdLagoaSeca15	phytosociological survey estimating species cardinality (a combiantion of species cover and abundance) in a 10x10m plot	2m	Category Species cardinality	2008-10-21T09:26Z	Estimating species cardinality using Wilmanns cover-abundance scale (Wilmanns 1973)	PlotLagoas15
taxonIdLagoaSeca17	phytosociological survey estimating species cardinality (a combiantion of species cover and abundance) in a 10x10m plot	r	Category Species cardinality	2008-10-21T09:26Z	Estimating species cardinality using Wilmanns cover-abundance scale (Wilmanns 1973)	PlotLagoas15
taxonIdLagoaSeca18	phytosociological survey estimating species cardinality (a combiantion of species cover and abundance) in a 10x10m plot	2m	Category Species cardinality	2008-10-21T09:26Z	Estimating species cardinality using Wilmanns cover-abundance scale (Wilmanns 1973)	PlotLagoas15
taxonIdLagoaSeca25	phytosociological survey estimating species cardinality (a combiantion of species cover and abundance) in a 10x10m plot	2m	Category Species cardinality	2008-10-21T09:26Z	Estimating species cardinality using Wilmanns cover-abundance scale (Wilmanns 1973)	PlotLagoas15
taxonIdLagoaSeca28	phytosociological survey estimating species cardinality (a combiantion of species cover and abundance) in a 10x10m plot	2m	Category Species cardinality	2008-10-21T09:26Z	Estimating species cardinality using Wilmanns cover-abundance scale (Wilmanns 1973)	PlotLagoas15
taxonIdLagoaSeca31	phytosociological survey estimating species cardinality (a combiantion of species cover and abundance) in a 10x10m plot	1	Category Species cardinality	2008-10-21T09:26Z	Estimating species cardinality using Wilmanns cover-abundance scale (Wilmanns 1973)	PlotLagoas15
taxonIdLagoaSeca34	phytosociological survey estimating species cardinality (a combiantion of species cover and abundance) in a 10x10m plot	1	Category Species cardinality	2008-10-21T09:26Z	Estimating species cardinality using Wilmanns cover-abundance scale (Wilmanns 1973)	PlotLagoas15
taxonIdLagoaSeca35	phytosociological survey estimating species cardinality (a combiantion of species cover and abundance) in a 10x10m plot	1	Category Species cardinality	2008-10-21T09:26Z	Estimating species cardinality using Wilmanns cover-abundance scale (Wilmanns 1973)	PlotLagoas15
taxonIdLagoaSeca36	phytosociological survey estimating species cardinality (a combiantion of species cover and abundance) in a 10x10m plot	+	Category Species cardinality	2008-10-21T09:26Z	Estimating species cardinality using Wilmanns cover-abundance scale (Wilmanns 1973)	PlotLagoas15
taxonIdLagoaSeca39	phytosociological survey estimating species cardinality (a combiantion of species cover and abundance) in a 10x10m plot	+	Category Species cardinality	2008-10-21T09:26Z	Estimating species cardinality using Wilmanns cover-abundance scale (Wilmanns 1973)	PlotLagoas15
taxonIdLagoaSeca45	phytosociological survey estimating species cardinality (a combiantion of species cover and abundance) in a 10x10m plot	r	Category Species cardinality	2008-10-21T09:26Z	Estimating species cardinality using Wilmanns cover-abundance scale (Wilmanns 1973)	PlotLagoas15
taxonIdLagoaSeca46	phytosociological survey estimating species cardinality (a combiantion of species cover and abundance) in a 10x10m plot	+	Category Species cardinality	2008-10-21T09:26Z	Estimating species cardinality using Wilmanns cover-abundance scale (Wilmanns 1973)	PlotLagoas15
taxonIdLagoaSeca47	phytosociological survey estimating species cardinality (a combiantion of species cover and abundance) in a 10x10m plot	+	Category Species cardinality	2008-10-21T09:26Z	Estimating species cardinality using Wilmanns cover-abundance scale (Wilmanns 1973)	PlotLagoas15
taxonIdLagoaSeca51	phytosociological survey estimating species cardinality (a combiantion of species cover and abundance) in a 10x10m plot	r	Category Species cardinality	2008-10-21T09:26Z	Estimating species cardinality using Wilmanns cover-abundance scale (Wilmanns 1973)	PlotLagoas15
taxonIdLagoaSeca52	phytosociological survey estimating species cardinality (a combiantion of species cover and abundance) in a 10x10m plot	r	Category Species cardinality	2008-10-21T09:26Z	Estimating species cardinality using Wilmanns cover-abundance scale (Wilmanns 1973)	PlotLagoas15
taxonIdLagoaSeca53	phytosociological survey estimating species cardinality (a combiantion of species cover and abundance) in a 10x10m plot	r	Category Species cardinality	2008-10-21T09:26Z	Estimating species cardinality using Wilmanns cover-abundance scale (Wilmanns 1973)	PlotLagoas15
taxonIdLagoaSeca54	phytosociological survey estimating species cardinality (a combiantion of species cover and abundance) in a 10x10m plot	r	Category Species cardinality	2008-10-21T09:26Z	Estimating species cardinality using Wilmanns cover-abundance scale (Wilmanns 1973)	PlotLagoas15
taxonIdLagoaSeca56	phytosociological survey estimating species cardinality (a combiantion of species cover and abundance) in a 10x10m plot	2m	Category Species cardinality	2008-10-21T09:26Z	Estimating species cardinality using Wilmanns cover-abundance scale (Wilmanns 1973)	PlotLagoas15
taxonIdLagoaSeca58	phytosociological survey estimating species cardinality (a combiantion of species cover and abundance) in a 10x10m plot	2m	Category Species cardinality	2008-10-21T09:26Z	Estimating species cardinality using Wilmanns cover-abundance scale (Wilmanns 1973)	PlotLagoas15
taxonIdLagoaSeca59	phytosociological survey estimating species cardinality (a combiantion of species cover and abundance) in a 10x10m plot	2m	Category Species cardinality	2008-10-21T09:26Z	Estimating species cardinality using Wilmanns cover-abundance scale (Wilmanns 1973)	PlotLagoas15
taxonIdLagoaSeca60	phytosociological survey estimating species cardinality (a combiantion of species cover and abundance) in a 10x10m plot	1	Category Species cardinality	2008-10-21T09:26Z	Estimating species cardinality using Wilmanns cover-abundance scale (Wilmanns 1973)	PlotLagoas15
taxonIdLagoaSeca62	phytosociological survey estimating species cardinality (a combiantion of species cover and abundance) in a 10x10m plot	2m	Category Species cardinality	2008-10-21T09:26Z	Estimating species cardinality using Wilmanns cover-abundance scale (Wilmanns 1973)	PlotLagoas15
taxonIdLagoaSeca64	phytosociological survey estimating species cardinality (a combiantion of species cover and abundance) in a 10x10m plot	2m	Category Species cardinality	2008-10-21T09:26Z	Estimating species cardinality using Wilmanns cover-abundance scale (Wilmanns 1973)	PlotLagoas15
taxonIdLagoaSeca69	phytosociological survey estimating species cardinality (a combiantion of species cover and abundance) in a 10x10m plot	+	Category Species cardinality	2008-10-21T09:26Z	Estimating species cardinality using Wilmanns cover-abundance scale (Wilmanns 1973)	PlotLagoas15
