# Supplementary material for: Vascular plant community composition from the campos rupestres of the Itacolomi State Park, Brazil
Source: Biodivers Data J. 2015 Feb 27;(3):e4507. doi: 10.3897/BDJ.3.e4507 (PMC4355493; doi:10.3897/BDJ.3.e4507)
Supplement: Supplementary material 1 — Lagoa Seca [file biodiversity_data_journal-3-e4507-s001.zip › camporupestre-15plot-survey-sampling-itacolomi-Lagoa076-checklist/taxon.txt]

id	taxonID	modified	bibliographicCitation	references	acceptedNameUsageID	parentNameUsageID	nameAccordingToID	scientificName	acceptedNameUsage	parentNameUsage	nameAccordingTo	higherClassification	class	order	family	genus	subgenus	specificEpithet	infraSpecificEpithet	taxonRank	scientificNameAuthorship	taxonomicStatus
taxonIdLagoaSeca01	taxonIdLagoaSeca01	2014-09-29T12:19-0500	ISSN 1927-0488 E-ISSN 1927-0496	http://dx.doi.org/10.5539/enrr.v2n3p115	taxonIdLagoaSeca01			Eryngium paniculatum			http://www.tropicos.org/Name/1701853				Apiaceae	Eryngium		paniculatum		species	Cav. & Dombey ex F. Delaroche	accepted
taxonIdLagoaSeca02	taxonIdLagoaSeca02	2014-09-29T12:19-0500	ISSN 1927-0488 E-ISSN 1927-0496	http://dx.doi.org/10.5539/enrr.v2n3p115	taxonIdLagoaSeca02			Hydrocotyle quinqueloba			http://www.tropicos.org/Name/1700725				Araliaceae	Hydrocotyle		quinqueloba		species	Ruiz & Pav.	accepted
taxonIdLagoaSeca03	taxonIdLagoaSeca03	2014-09-29T12:19-0500	ISSN 1927-0488 E-ISSN 1927-0496	http://dx.doi.org/10.5539/enrr.v2n3p115	taxonIdLagoaSeca03			Aristolochia			http://www.tropicos.org/Name/40019513				Aristolochiaceae	Aristolochia				genus	L.	accepted
taxonIdLagoaSeca04	taxonIdLagoaSeca04	2014-09-29T12:19-0500	ISSN 1927-0488 E-ISSN 1927-0496	http://dx.doi.org/10.5539/enrr.v2n3p115	taxonIdLagoaSeca04			Achyrocline satureioides			http://www.tropicos.org/Name/2717100				Asteraceae	Achyrocline		satureioides		species	(Lam.) DC.	accepted
taxonIdLagoaSeca05	taxonIdLagoaSeca05	2014-09-29T12:19-0500	ISSN 1927-0488 E-ISSN 1927-0496	http://dx.doi.org/10.5539/enrr.v2n3p115	taxonIdLagoaSeca05			Baccharis aphylla			http://www.tropicos.org/Name/50211811				Asteraceae	Baccharis		aphylla		species	(Vell.) DC.	accepted
taxonIdLagoaSeca06	taxonIdLagoaSeca06	2014-09-29T12:19-0500	ISSN 1927-0488 E-ISSN 1927-0496	http://dx.doi.org/10.5539/enrr.v2n3p115	taxonIdLagoaSeca06			Baccharis platypoda			http://www.tropicos.org/Name/2743890				Asteraceae	Baccharis		platypoda		species	DC.	accepted
taxonIdLagoaSeca07	taxonIdLagoaSeca07	2014-09-29T12:19-0500	ISSN 1927-0488 E-ISSN 1927-0496	http://dx.doi.org/10.5539/enrr.v2n3p115	taxonIdLagoaSeca07			Baccharis reticularia			http://www.tropicos.org/Name/2704854				Asteraceae	Baccharis		reticularia		species	DC.	accepted
taxonIdLagoaSeca08	taxonIdLagoaSeca08	2014-09-29T12:19-0500	ISSN 1927-0488 E-ISSN 1927-0496	http://dx.doi.org/10.5539/enrr.v2n3p115	taxonIdLagoaSeca08			Baccharis serrulata							Asteraceae	Baccharis		serrulata		species	(Lam.) Pers	accepted
taxonIdLagoaSeca09	taxonIdLagoaSeca09	2014-09-29T12:19-0500	ISSN 1927-0488 E-ISSN 1927-0496	http://dx.doi.org/10.5539/enrr.v2n3p115	taxonIdLagoaSeca09			Baccharis			http://www.tropicos.org/Name/40023714				Asteraceae	Baccharis				genus	L.	accepted
taxonIdLagoaSeca10	taxonIdLagoaSeca10	2014-09-29T12:19-0500	ISSN 1927-0488 E-ISSN 1927-0496	http://dx.doi.org/10.5539/enrr.v2n3p115	taxonIdLagoaSeca10			Eremanthus erythropappus			http://www.tropicos.org/Name/50159239				Asteraceae	Eremanthus		erythropappus		species	(DC.) MacLeish	accepted
taxonIdLagoaSeca11	taxonIdLagoaSeca11	2014-09-29T12:19-0500	ISSN 1927-0488 E-ISSN 1927-0496	http://dx.doi.org/10.5539/enrr.v2n3p115	taxonIdLagoaSeca11			Eremanthus incanus			http://www.tropicos.org/Name/2705517				Asteraceae	Eremanthus		incanus		species	(Less.) Less.	accepted
taxonIdLagoaSeca12	taxonIdLagoaSeca12	2014-09-29T12:19-0500	ISSN 1927-0488 E-ISSN 1927-0496	http://dx.doi.org/10.5539/enrr.v2n3p115	taxonIdLagoaSeca12			Koanophyllon adamantium			http://www.tropicos.org/Name/2715011				Asteraceae	Koanophyllon		adamantium		species	(Gardner) R.M. King & H. Rob.	accepted
taxonIdLagoaSeca13	taxonIdLagoaSeca13	2014-09-29T12:19-0500	ISSN 1927-0488 E-ISSN 1927-0496	http://dx.doi.org/10.5539/enrr.v2n3p115	taxonIdLagoaSeca13			Mikania nummularia			http://www.tropicos.org/Name/2707009				Asteraceae	Mikania		nummularia		species	DC.	accepted
taxonIdLagoaSeca14	taxonIdLagoaSeca14	2014-09-29T12:19-0500	ISSN 1927-0488 E-ISSN 1927-0496	http://dx.doi.org/10.5539/enrr.v2n3p115	taxonIdLagoaSeca14			Mikania			http://www.tropicos.org/Name/40019729				Asteraceae	Mikania				genus	Willd.	accepted
taxonIdLagoaSeca15	taxonIdLagoaSeca15	2014-09-29T12:19-0500	ISSN 1927-0488 E-ISSN 1927-0496	http://dx.doi.org/10.5539/enrr.v2n3p115	taxonIdLagoaSeca15			Richterago amplexifolia			http://www.tropicos.org/Name/2737539				Asteraceae	Richterago		amplexifolia		species	(Gardner) Kuntze	accepted
taxonIdLagoaSeca16	taxonIdLagoaSeca16	2014-09-29T12:19-0500	ISSN 1927-0488 E-ISSN 1927-0496	http://dx.doi.org/10.5539/enrr.v2n3p115	taxonIdLagoaSeca16			Senecio adamantinus			http://www.tropicos.org/Name/2707534				Asteraceae	Senecio		adamantinus		species	Bong.	accepted
taxonIdLagoaSeca17	taxonIdLagoaSeca17	2014-09-29T12:19-0500	ISSN 1927-0488 E-ISSN 1927-0496	http://dx.doi.org/10.5539/enrr.v2n3p115	taxonIdLagoaSeca17			Stenocline							Asteraceae	Stenocline				genus		accepted
taxonIdLagoaSeca18	taxonIdLagoaSeca18	2014-09-29T12:19-0500	ISSN 1927-0488 E-ISSN 1927-0496	http://dx.doi.org/10.5539/enrr.v2n3p115	taxonIdLagoaSeca18			Cryptanthus schwackeanus			http://www.tropicos.org/Name/4300122				Bromeliaceae	Cryptanthus		schwackeanus		species	Mez	accepted
taxonIdLagoaSeca19	taxonIdLagoaSeca19	2014-09-29T12:19-0500	ISSN 1927-0488 E-ISSN 1927-0496	http://dx.doi.org/10.5539/enrr.v2n3p115	taxonIdLagoaSeca19			Utricularia amethystina			http://www.tropicos.org/Name/18300025				Lentibulariaceae	Utricularia		amethystina		species	Salzm. ex A. St.-Hil. & Girard	accepted
taxonIdLagoaSeca20	taxonIdLagoaSeca20	2014-09-29T12:19-0500	ISSN 1927-0488 E-ISSN 1927-0496	http://dx.doi.org/10.5539/enrr.v2n3p115	taxonIdLagoaSeca20			Genlisea repens			http://www.tropicos.org/Name/18300208				Lentibulariaceae	Genlisea		repens		species	Benj.	accepted
taxonIdLagoaSeca21	taxonIdLagoaSeca21	2014-09-29T12:19-0500	ISSN 1927-0488 E-ISSN 1927-0496	http://dx.doi.org/10.5539/enrr.v2n3p115	taxonIdLagoaSeca21			Lobelia camporum			http://www.tropicos.org/Name/50081070				Campanulaceae	Lobelia		camporum		species	Pohl	accepted
taxonIdLagoaSeca22	taxonIdLagoaSeca22	2014-09-29T12:19-0500	ISSN 1927-0488 E-ISSN 1927-0496	http://dx.doi.org/10.5539/enrr.v2n3p115	taxonIdLagoaSeca22			Rhynchospora consanguinea			http://www.tropicos.org/Name/9900721				Cyperaceae	Rhynchospora		consanguinea		species	(Kunth) Boeckeler	accepted
taxonIdLagoaSeca23	taxonIdLagoaSeca23	2014-09-29T12:19-0500	ISSN 1927-0488 E-ISSN 1927-0496	http://dx.doi.org/10.5539/enrr.v2n3p115	taxonIdLagoaSeca23			Fimbristylis			http://www.tropicos.org/Name/40009458				Cyperaceae	Fimbristylis				genus	Vahl	accepted
taxonIdLagoaSeca24	taxonIdLagoaSeca24	2014-09-29T12:19-0500	ISSN 1927-0488 E-ISSN 1927-0496	http://dx.doi.org/10.5539/enrr.v2n3p115	taxonIdLagoaSeca24			Trilepis microstachya			http://www.tropicos.org/Name/9903754				Cyperaceae	Fintelmannia		microstachya		species	(C.B. Clarke) H. Pfeiff.	accepted
taxonIdLagoaSeca25	taxonIdLagoaSeca25	2014-09-29T12:19-0500	ISSN 1927-0488 E-ISSN 1927-0496	http://dx.doi.org/10.5539/enrr.v2n3p115	taxonIdLagoaSeca25			Rhynchospora			http://www.tropicos.org/Name/40025466				Cyperaceae	Rhynchospora				genus	Vahl	accepted
taxonIdLagoaSeca26	taxonIdLagoaSeca26	2014-09-29T12:19-0500	ISSN 1927-0488 E-ISSN 1927-0496	http://dx.doi.org/10.5539/enrr.v2n3p115	taxonIdLagoaSeca26			Rhynchospora			http://www.tropicos.org/Name/40025466				Cyperaceae	Rhynchospora				genus	Vahl	accepted
taxonIdLagoaSeca27	taxonIdLagoaSeca27	2014-09-29T12:19-0500	ISSN 1927-0488 E-ISSN 1927-0496	http://dx.doi.org/10.5539/enrr.v2n3p115	taxonIdLagoaSeca27			Scleria hirtella			http://www.tropicos.org/Name/9901341				Cyperaceae	Scleria		hirtella		species	Sw.	accepted
taxonIdLagoaSeca28	taxonIdLagoaSeca28	2014-09-29T12:19-0500	ISSN 1927-0488 E-ISSN 1927-0496	http://dx.doi.org/10.5539/enrr.v2n3p115	taxonIdLagoaSeca28			Cyperaceae			http://www.tropicos.org/Name/42000356				Cyperaceae					family	Juss.	accepted
taxonIdLagoaSeca29	taxonIdLagoaSeca29	2014-09-29T12:19-0500	ISSN 1927-0488 E-ISSN 1927-0496	http://dx.doi.org/10.5539/enrr.v2n3p115	taxonIdLagoaSeca29			Cyperaceae			http://www.tropicos.org/Name/42000356				Cyperaceae					family	Juss.	accepted
taxonIdLagoaSeca30	taxonIdLagoaSeca30	2014-09-29T12:19-0500	ISSN 1927-0488 E-ISSN 1927-0496	http://dx.doi.org/10.5539/enrr.v2n3p115	taxonIdLagoaSeca30			Cyperaceae			http://www.tropicos.org/Name/42000356				Cyperaceae					family	Juss.	accepted
taxonIdLagoaSeca31	taxonIdLagoaSeca31	2014-09-29T12:19-0500	ISSN 1927-0488 E-ISSN 1927-0496	http://dx.doi.org/10.5539/enrr.v2n3p115	taxonIdLagoaSeca31			Doryopteris ornithopus			http://www.tropicos.org/Name/50005655				Pteridaceae	Doryopteris		ornithopus		species	(Mett.) J. Sm.	accepted
taxonIdLagoaSeca32	taxonIdLagoaSeca32	2014-09-29T12:19-0500	ISSN 1927-0488 E-ISSN 1927-0496	http://dx.doi.org/10.5539/enrr.v2n3p115	taxonIdLagoaSeca32			Drosera montana			http://www.tropicos.org/Name/11400021				Droseraceae	Drosera		montana		species	A. St.-Hil.	accepted
taxonIdLagoaSeca33	taxonIdLagoaSeca33	2014-09-29T12:19-0500	ISSN 1927-0488 E-ISSN 1927-0496	http://dx.doi.org/10.5539/enrr.v2n3p115	taxonIdLagoaSeca33			Neomarica glauca			http://www.tropicos.org/Name/16600401				Iridaceae	Neomarica		glauca		species	(Seub. ex Klatt) Sprague	accepted
taxonIdLagoaSeca34	taxonIdLagoaSeca34	2014-09-29T12:19-0500	ISSN 1927-0488 E-ISSN 1927-0496	http://dx.doi.org/10.5539/enrr.v2n3p115	taxonIdLagoaSeca34			Mesosphaerum homalophyllum			http://www.tropicos.org/Name/100224239				Lamiaceae	Hyptis		homolophylla		species	(Pohl ex Benth.) Kuntze	accepted
taxonIdLagoaSeca35	taxonIdLagoaSeca35	2014-09-29T12:19-0500	ISSN 1927-0488 E-ISSN 1927-0496	http://dx.doi.org/10.5539/enrr.v2n3p115	taxonIdLagoaSeca35			Hyptis monticola			http://www.tropicos.org/Name/17600989				Lamiaceae	Hyptis		monticola		species	Mart. ex Benth.	accepted
taxonIdLagoaSeca36	taxonIdLagoaSeca36	2014-09-29T12:19-0500	ISSN 1927-0488 E-ISSN 1927-0496	http://dx.doi.org/10.5539/enrr.v2n3p115	taxonIdLagoaSeca36			Byrsonima variabilis			http://www.tropicos.org/Name/19500239				Malpighiaceae	Byrsonima		variabilis		species	A. Juss.	accepted
taxonIdLagoaSeca37	taxonIdLagoaSeca37	2014-09-29T12:19-0500	ISSN 1927-0488 E-ISSN 1927-0496	http://dx.doi.org/10.5539/enrr.v2n3p115	taxonIdLagoaSeca37			Cambessedesia hilariana			http://www.tropicos.org/Name/20300440				Melastomataceae	Cambessedesia		hilariana		species	(Kunth) DC.	accepted
taxonIdLagoaSeca38	taxonIdLagoaSeca38	2014-09-29T12:19-0500	ISSN 1927-0488 E-ISSN 1927-0496	http://dx.doi.org/10.5539/enrr.v2n3p115	taxonIdLagoaSeca38			Lavoisiera			http://www.tropicos.org/Name/40002754				Melastomataceae	Lavoisiera				genus	DC.	accepted
taxonIdLagoaSeca39	taxonIdLagoaSeca39	2014-09-29T12:19-0500	ISSN 1927-0488 E-ISSN 1927-0496	http://dx.doi.org/10.5539/enrr.v2n3p115	taxonIdLagoaSeca39			Leandra australis			http://www.tropicos.org/Name/20300693				Melastomataceae	Leandra		australis		species	(Cham.) Cogn.	accepted
taxonIdLagoaSeca40	taxonIdLagoaSeca40	2014-09-29T12:19-0500	ISSN 1927-0488 E-ISSN 1927-0496	http://dx.doi.org/10.5539/enrr.v2n3p115	taxonIdLagoaSeca40			Microlicia crenulata			http://www.tropicos.org/Name/20301401				Melastomataceae	Microlicia		crenulata		species	(DC.) Mart.	accepted
taxonIdLagoaSeca41	taxonIdLagoaSeca41	2014-09-29T12:19-0500	ISSN 1927-0488 E-ISSN 1927-0496	http://dx.doi.org/10.5539/enrr.v2n3p115	taxonIdLagoaSeca41			Microlicia			http://www.tropicos.org/Name/40019048				Melastomataceae	Microlicia				genus	D. Don	accepted
taxonIdLagoaSeca42	taxonIdLagoaSeca42	2014-09-29T12:19-0500	ISSN 1927-0488 E-ISSN 1927-0496	http://dx.doi.org/10.5539/enrr.v2n3p115	taxonIdLagoaSeca42			Microlicia			http://www.tropicos.org/Name/40019048				Melastomataceae	Microlicia				genus	D. Don	accepted
taxonIdLagoaSeca43	taxonIdLagoaSeca43	2014-09-29T12:19-0500	ISSN 1927-0488 E-ISSN 1927-0496	http://dx.doi.org/10.5539/enrr.v2n3p115	taxonIdLagoaSeca43			Tibouchina cardinalis			http://www.tropicos.org/Name/50310180				Melastomataceae	Tibouchina		cardinalis		species	Cogn.	accepted
taxonIdLagoaSeca44	taxonIdLagoaSeca44	2014-09-29T12:19-0500	ISSN 1927-0488 E-ISSN 1927-0496	http://dx.doi.org/10.5539/enrr.v2n3p115	taxonIdLagoaSeca44			Ardisia			http://www.tropicos.org/Name/40018922				Primulaceae	Ardisia				genus	Sw.	accepted
taxonIdLagoaSeca45	taxonIdLagoaSeca45	2014-09-29T12:19-0500	ISSN 1927-0488 E-ISSN 1927-0496	http://dx.doi.org/10.5539/enrr.v2n3p115	taxonIdLagoaSeca45			Myrsine umbellata			http://www.tropicos.org/Name/22001263				Primulaceae	Myrsine		umbellata		species	Mart.	accepted
taxonIdLagoaSeca46	taxonIdLagoaSeca46	2014-09-29T12:19-0500	ISSN 1927-0488 E-ISSN 1927-0496	http://dx.doi.org/10.5539/enrr.v2n3p115	taxonIdLagoaSeca46			Myrcia eriocalyx			http://www.tropicos.org/Name/22104970				Myrtaceae	Myrcia		eriocalyx		species	DC.	accepted
taxonIdLagoaSeca47	taxonIdLagoaSeca47	2014-09-29T12:19-0500	ISSN 1927-0488 E-ISSN 1927-0496	http://dx.doi.org/10.5539/enrr.v2n3p115	taxonIdLagoaSeca47			Myrcia splendens			http://www.tropicos.org/Name/22101779				Myrtaceae	Myrcia		splendens		species	(Sw.) DC.	accepted
taxonIdLagoaSeca48	taxonIdLagoaSeca48	2014-09-29T12:19-0500	ISSN 1927-0488 E-ISSN 1927-0496	http://dx.doi.org/10.5539/enrr.v2n3p115	taxonIdLagoaSeca48			Myrcia subcordata			http://www.tropicos.org/Name/22101338				Myrtaceae	Myrcia		subcordata		species	DC.	accepted
taxonIdLagoaSeca49	taxonIdLagoaSeca49	2014-09-29T12:19-0500	ISSN 1927-0488 E-ISSN 1927-0496	http://dx.doi.org/10.5539/enrr.v2n3p115	taxonIdLagoaSeca49			Epidendrum denticulatum			http://www.tropicos.org/Name/23520052				Orchidaceae	Epidendrum		denticulatum		species	Barb. Rodr.	accepted
taxonIdLagoaSeca50	taxonIdLagoaSeca50	2014-09-29T12:19-0500	ISSN 1927-0488 E-ISSN 1927-0496	http://dx.doi.org/10.5539/enrr.v2n3p115	taxonIdLagoaSeca50			Habenaria rupicola			http://www.tropicos.org/Name/23516510				Orchidaceae	Habenaria		rupicola		species	Barb. Rodr.	accepted
taxonIdLagoaSeca51	taxonIdLagoaSeca51	2014-09-29T12:19-0500	ISSN 1927-0488 E-ISSN 1927-0496	http://dx.doi.org/10.5539/enrr.v2n3p115	taxonIdLagoaSeca51			Habenaria			http://www.tropicos.org/Name/40019629				Orchidaceae	Habenaria				genus	Willd.	accepted
taxonIdLagoaSeca52	taxonIdLagoaSeca52	2014-09-29T12:19-0500	ISSN 1927-0488 E-ISSN 1927-0496	http://dx.doi.org/10.5539/enrr.v2n3p115	taxonIdLagoaSeca52			Coppensia blanchetii			http://www.tropicos.org/Name/100171770				Orchidaceae	Coppensia		blanchetii		species	(Rchb. f.) Campacci	accepted
taxonIdLagoaSeca53	taxonIdLagoaSeca53	2014-09-29T12:19-0500	ISSN 1927-0488 E-ISSN 1927-0496	http://dx.doi.org/10.5539/enrr.v2n3p115	taxonIdLagoaSeca53			Coppensia warmingii			http://www.tropicos.org/Name/100171798				Orchidaceae	Coppensia		warmingii		species	(Rchb. f.) Campacci	accepted
taxonIdLagoaSeca54	taxonIdLagoaSeca54	2014-09-29T12:19-0500	ISSN 1927-0488 E-ISSN 1927-0496	http://dx.doi.org/10.5539/enrr.v2n3p115	taxonIdLagoaSeca54			Sophronitis			http://www.tropicos.org/Name/40002140				Orchidaceae	Sophronitis				genus	Lindl.	accepted
taxonIdLagoaSeca55	taxonIdLagoaSeca55	2014-09-29T12:19-0500	ISSN 1927-0488 E-ISSN 1927-0496	http://dx.doi.org/10.5539/enrr.v2n3p115	taxonIdLagoaSeca55			Aristida			http://www.tropicos.org/Name/40019489				Poaceae	Aristida				genus	L.	accepted
taxonIdLagoaSeca56	taxonIdLagoaSeca56	2014-09-29T12:19-0500	ISSN 1927-0488 E-ISSN 1927-0496	http://dx.doi.org/10.5539/enrr.v2n3p115	taxonIdLagoaSeca56			Ichnanthus bambusiflorus			http://www.tropicos.org/Name/25519226				Poaceae	Ichnanthus		bambusiflorus		species	(Trin.) D�ll	accepted
taxonIdLagoaSeca57	taxonIdLagoaSeca57	2014-09-29T12:19-0500	ISSN 1927-0488 E-ISSN 1927-0496	http://dx.doi.org/10.5539/enrr.v2n3p115	taxonIdLagoaSeca57			Otachyrium versicolor			http://www.tropicos.org/Name/25517406				Poaceae	Otachyrium		versicolor		species	(D�ll) Henrard	accepted
taxonIdLagoaSeca58	taxonIdLagoaSeca58	2014-09-29T12:19-0500	ISSN 1927-0488 E-ISSN 1927-0496	http://dx.doi.org/10.5539/enrr.v2n3p115	taxonIdLagoaSeca58			Panicum pseudisachne			http://www.tropicos.org/Name/25522064				Poaceae	Panicum		pseudisachne		species	Mez	accepted
taxonIdLagoaSeca59	taxonIdLagoaSeca59	2014-09-29T12:19-0500	ISSN 1927-0488 E-ISSN 1927-0496	http://dx.doi.org/10.5539/enrr.v2n3p115	taxonIdLagoaSeca59			Panicum wettsteinii			http://www.tropicos.org/Name/25522086				Poaceae	Panicum		wettsteinii		species	Hack.	accepted
taxonIdLagoaSeca60	taxonIdLagoaSeca60	2014-09-29T12:19-0500	ISSN 1927-0488 E-ISSN 1927-0496	http://dx.doi.org/10.5539/enrr.v2n3p115	taxonIdLagoaSeca60			Paspalum coryphaeum			http://www.tropicos.org/Name/25513423				Poaceae	Paspalum		coryphaeum		species	Trin.	accepted
taxonIdLagoaSeca61	taxonIdLagoaSeca61	2014-09-29T12:19-0500	ISSN 1927-0488 E-ISSN 1927-0496	http://dx.doi.org/10.5539/enrr.v2n3p115	taxonIdLagoaSeca61			Paspalum multicaule			http://www.tropicos.org/Name/25513126				Poaceae	Paspalum		multicaule		species	Poir.	accepted
taxonIdLagoaSeca62	taxonIdLagoaSeca62	2014-09-29T12:19-0500	ISSN 1927-0488 E-ISSN 1927-0496	http://dx.doi.org/10.5539/enrr.v2n3p115	taxonIdLagoaSeca62			Schizachyrium sanguineum			http://www.tropicos.org/Name/25509951				Poaceae	Schizachyrium		sanguineum		species	(Retz.) Alston	accepted
taxonIdLagoaSeca63	taxonIdLagoaSeca63	2014-09-29T12:19-0500	ISSN 1927-0488 E-ISSN 1927-0496	http://dx.doi.org/10.5539/enrr.v2n3p115	taxonIdLagoaSeca63			Sporobolus metallicola			http://www.tropicos.org/Name/50193775				Poaceae	Sporobolus		metallicola		species	Longhi-Wagner & Boechat	accepted
taxonIdLagoaSeca64	taxonIdLagoaSeca64	2014-09-29T12:19-0500	ISSN 1927-0488 E-ISSN 1927-0496	http://dx.doi.org/10.5539/enrr.v2n3p115	taxonIdLagoaSeca64			Poaceae			http://www.tropicos.org/Name/42000357				Poaceae					family	Barnhart	accepted
taxonIdLagoaSeca65	taxonIdLagoaSeca65	2014-09-29T12:19-0500	ISSN 1927-0488 E-ISSN 1927-0496	http://dx.doi.org/10.5539/enrr.v2n3p115	taxonIdLagoaSeca65			Poaceae			http://www.tropicos.org/Name/42000357				Poaceae					family	Barnhart	accepted
taxonIdLagoaSeca66	taxonIdLagoaSeca66	2014-09-29T12:19-0500	ISSN 1927-0488 E-ISSN 1927-0496	http://dx.doi.org/10.5539/enrr.v2n3p115	taxonIdLagoaSeca66			Polygala paniculata			http://www.tropicos.org/Name/50113326				Polygalaceae	Polygala		paniculata		species	L.	accepted
taxonIdLagoaSeca67	taxonIdLagoaSeca67	2014-09-29T12:19-0500	ISSN 1927-0488 E-ISSN 1927-0496	http://dx.doi.org/10.5539/enrr.v2n3p115	taxonIdLagoaSeca67			Roupala montana var. paraensis			http://www.tropicos.org/Name/50300008				Proteaceae	Roupala		brasiliensis		species	(Huber) K.S. Edwards	accepted
taxonIdLagoaSeca68	taxonIdLagoaSeca68	2014-09-29T12:19-0500	ISSN 1927-0488 E-ISSN 1927-0496	http://dx.doi.org/10.5539/enrr.v2n3p115	taxonIdLagoaSeca68			Selaginella			http://www.tropicos.org/Name/40034882				Selaginellaceae	Selaginella				genus	P. Beauv.	accepted
taxonIdLagoaSeca69	taxonIdLagoaSeca69	2014-09-29T12:19-0500	ISSN 1927-0488 E-ISSN 1927-0496	http://dx.doi.org/10.5539/enrr.v2n3p115	taxonIdLagoaSeca69			Smilax oblongifolia			http://www.tropicos.org/Name/18400930				Smilacaceae	Smilax		oblongifolia		species	Pohl ex Griseb.	accepted
taxonIdLagoaSeca70	taxonIdLagoaSeca70	2014-09-29T12:19-0500	ISSN 1927-0488 E-ISSN 1927-0496	http://dx.doi.org/10.5539/enrr.v2n3p115	taxonIdLagoaSeca70			Brunfelsia brasiliensis			http://www.tropicos.org/Name/29608762				Solanaceae	Brunfelsia		brasiliensis		species	(Spreng.) L.B. Sm. & Downs	accepted
taxonIdLagoaSeca71	taxonIdLagoaSeca71	2014-09-29T12:19-0500	ISSN 1927-0488 E-ISSN 1927-0496	http://dx.doi.org/10.5539/enrr.v2n3p115	taxonIdLagoaSeca71			Solanum granuloso-leprosum			http://www.tropicos.org/Name/29601478				Solanaceae	Solanum		granuloso-leprosum		species	Dunal	accepted
taxonIdLagoaSeca72	taxonIdLagoaSeca72	2014-09-29T12:19-0500	ISSN 1927-0488 E-ISSN 1927-0496	http://dx.doi.org/10.5539/enrr.v2n3p115	taxonIdLagoaSeca72			Vellozia compacta			http://www.tropicos.org/Name/33600039				Velloziaceae	Vellozia		compacta		species	Mart. ex Schult. f.	accepted
taxonIdLagoaSeca73	taxonIdLagoaSeca73	2014-09-29T12:19-0500	ISSN 1927-0488 E-ISSN 1927-0496	http://dx.doi.org/10.5539/enrr.v2n3p115	taxonIdLagoaSeca73			Stachytarpheta commutata			http://www.tropicos.org/Name/33700343				Verbenaceae	Stachytarpheta		commutata		species	Schauer	accepted
taxonIdLagoaSeca74	taxonIdLagoaSeca74	2014-09-29T12:19-0500	ISSN 1927-0488 E-ISSN 1927-0496	http://dx.doi.org/10.5539/enrr.v2n3p115	taxonIdLagoaSeca74			Xyris plantaginea			http://www.tropicos.org/Name/34300063				Xyridaceae	Xyris		plantaginea		species	Mart.	accepted
taxonIdLagoaSeca75	taxonIdLagoaSeca75	2014-09-29T12:19-0500	ISSN 1927-0488 E-ISSN 1927-0496	http://dx.doi.org/10.5539/enrr.v2n3p115	taxonIdLagoaSeca75			Xyris			http://www.tropicos.org/Name/40027804				Xyridaceae	Xyris				genus	L.	accepted
taxonIdLagoaSeca76	taxonIdLagoaSeca76	2014-09-29T12:19-0500	ISSN 1927-0488 E-ISSN 1927-0496	http://dx.doi.org/10.5539/enrr.v2n3p115	taxonIdLagoaSeca76			Xyris			http://www.tropicos.org/Name/40027804				Xyridaceae	Xyris				genus	L.	accepted
